# Supplementary material for: Complete mitochondrial genome of Thuja sutchuenensis and its implications on evolutionary analysis of complex mitogenome architecture in Cupressaceae
Source: BMC Plant Biol. 2023 Feb 7;23:84. doi: 10.1186/s12870-023-04054-9 (PMC9903464; doi:10.1186/s12870-023-04054-9)
Supplement: Supplementary file 2 — Additional file 2: Table S2. 1 The simple sequence repeats (SSRs) identified in contig 1 of Thuja sutchuenensis. 2 The simple sequence repeats (SSRs) identified in contig 2 of Thuja sutchuenensis. 3 The simple sequence repeats (SSRs) identified in contig 3 of Thuja sutchuenensis. 4 The simple sequence repeats (SSRs) identified in contig 4 of Thuja sutchuenensis. 5 The dispersed repeats identified in contig 1 of Thuja sutchuenensis. 6 The dispersed repeats identified in contig 2 of Thuja sutchuenensis. 7 The dispersed repeats identified in contig 3 of Thuja sutchuenensis. 8 The dispersed repeats identified in contig 4 of Thuja sutchuenensis. 9 The tandem repeats identified in contig 1 of Thuja sutchuenensis. 10 The tandem repeats identified in contig 2 of Thuja sutchuenensis. 11 The tandem repeats identified in contig 3 of Thuja sutchuenensis. 12 The tandem repeats identified in contig 4 of Thuja sutchuenensis. 13 The long repeats (>500 bp) identified in the whole mitogenome of Thuja sutchuenensis. 14 The simple sequence repeats (SSRs) identified in the mitogenome of Cycas taitungensis. 15 The simple sequence repeats (SSRs) identified in the mitogenome of Ginkgo biloba. 16 The simple sequence repeats (SSRs) identified in the mitogenome of Pinus taeda. 17 The simple sequence repeats (SSRs) identified in the mitogenome of Welwitschia mirabilis. 18 The simple sequence repeats (SSRs) identified in the mitogenome of Taxus cuspidata. 19 The simple sequence repeats (SSRs) identified in contig 1 of Platycladus orientalis. 20 The simple sequence repeats (SSRs) identified in contig 2 of Platycladus orientalis. 21 The dispersed repeats identified in the mitogenome of Cycas taitungensis. 22 The dispersed repeats identified in the mitogenome of Ginkgo biloba. 23 The dispersed repeats identified in the mitogenome of Pinus taeda. 24 The dispersed repeats identified in the mitogenome of Welwitschia mirabilis. 25 The dispersed repeats identified in the mitogenome of Taxus cuspidata. [file 12870_2023_4054_MOESM2_ESM.xlsx]

## Sheet: Content
Additional File 2. Supplementary Tables (Tables S2.1-S2.30)
Contents	(Click on hyperlink)
References
Table S2.1	The simple sequence repeats (SSRs) identified in contig 1 of Thuja sutchuenensis
Table S2.2	The simple sequence repeats (SSRs) identified in contig 2 of Thuja sutchuenensis
Table S2.3	The simple sequence repeats (SSRs) identified in contig 3 of Thuja sutchuenensis
Table S2.4	The simple sequence repeats (SSRs) identified in contig 4 of Thuja sutchuenensis
Table S2.5	The dispersed repeats identified in contig 1 of Thuja sutchuenensis
Table S2.6	The dispersed repeats identified in contig 2 of Thuja sutchuenensis
Table S2.7	The dispersed repeats identified in contig 3 of Thuja sutchuenensis
Table S2.8	The dispersed repeats identified in contig 4 of Thuja sutchuenensis
Table S2.9	The tandem repeats identified in contig 1 of Thuja sutchuenensis
Table S2.10	The tandem repeats identified in contig 2 of Thuja sutchuenensis
Table S2.11	The tandem repeats identified in contig 3 of Thuja sutchuenensis
Table S2.12	The tandem repeats identified in contig 4 of Thuja sutchuenensis
Table S2.13	The long repeats (>500 bp) identified in the whole mitogenome of Thuja sutchuenensis
Table S2.14	The simple sequence repeats (SSRs) identified in the mitogenome of Cycas taitungensis
Table S2.15	The simple sequence repeats (SSRs) identified in the mitogenome of Ginkgo biloba
Table S2.16	The simple sequence repeats (SSRs) identified in the mitogenome of Pinus taeda
Table S2.17	The simple sequence repeats (SSRs) identified in the mitogenome of Welwitschia mirabilis
Table S2.18	The simple sequence repeats (SSRs) identified in the mitogenome of Taxus cuspidata
Table S2.19	The simple sequence repeats (SSRs) identified in contig 1 of Platycladus orientalis
Table S2.20	The simple sequence repeats (SSRs) identified in contig 2 of Platycladus orientalis
Table S2.21	The dispersed repeats identified in the mitogenome of Cycas taitungensis
Table S2.22	The dispersed repeats identified in the mitogenome of Ginkgo biloba
Table S2.23	The dispersed repeats identified in the mitogenome of Pinus taeda
Table S2.24	The dispersed repeats identified in the mitogenome of Welwitschia mirabilis
Table S2.25	The dispersed repeats identified in the mitogenome of Taxus cuspidata
Table S2.26	The dispersed repeats identified in contig 1 of Platycladus orientalis
Table S2.27	The dispersed repeats identified in contig 2 of Platycladus orientalis
Table S2.28	The long repeats (>500 bp) identified in the whole mitogenome of Platycladus orientalis
Table S2.29	Pairwise dN/dS ratios between each pair of sequences in the multigene nucleotide alignment of 7 gymnosperms plants
Table S2.30	Pairwise dN/dS ratios in different mitochondrial genes of 7 gymnosperms plants

## Sheet: Table S2.1
Table S2.1 The simple sequence repeats (SSRs) identified in contig 1 of Thuja sutchuenensis
ID	SSR type	SSR	Size	Start	End
contig1	p6	(TAAGGG)3	18	71	88
contig1	p4	(AAAG)3	12	1916	1927
contig1	p4	(GCAC)3	12	3502	3513
contig1	p4	(TGGG)4	16	11320	11335
contig1	p4	(GGGC)3	12	11442	11453
contig1	p5	(TTCTA)3	15	14311	14325
contig1	p4	(CCTA)3	12	14730	14741
contig1	p5	(CTCAA)3	15	14865	14879
contig1	p2	(TA)6	12	17599	17610
contig1	p4	(CCTA)3	12	24232	24243
contig1	p4	(GATT)4	16	24249	24264
contig1	p1	(G)10	10	27329	27338
contig1	p4	(ATTC)3	12	28457	28468
contig1	p4	(TGCA)3	12	31067	31078
contig1	p6	(GGGGTA)5	30	31536	31565
contig1	p4	(TGCA)3	12	32345	32356
contig1	p1	(C)10	10	33773	33782
contig1	p4	(TGCA)3	12	35528	35539
contig1	p4	(TGCA)3	12	35817	35828
contig1	p4	(TGCA)3	12	37019	37030
contig1	p4	(TGCA)3	12	37058	37069
contig1	p4	(TGCA)3	12	37084	37095
contig1	p6	(CCCTAC)3	18	39729	39746
contig1	p6	(GTAGGG)3	18	44427	44444
contig1	p4	(CCTA)3	12	46067	46078
contig1	p4	(TGCA)3	12	51054	51065
contig1	p2	(AT)5	10	52460	52469
contig1	p4	(ATCA)3	12	52997	53008
contig1	p6	(TAGTCC)3	18	54204	54221
contig1	p4	(GAGG)3	12	57870	57881
contig1	p4	(AGGT)3	12	59781	59792
contig1	p6	(GTAAGG)3	18	61788	61805
contig1	p1	(G)12	12	65218	65229
contig1	p4	(CACC)3	12	65518	65529
contig1	p2	(AT)6	12	65582	65593
contig1	p4	(GCTA)3	12	67790	67801
contig1	p2	(TC)5	10	70704	70713
contig1	p5	(CCTTA)3	15	73473	73487
contig1	p6	(TAAGGG)3	18	73685	73702
contig1	p4	(AAAG)3	12	75530	75541
contig1	p4	(GCAC)3	12	77116	77127
contig1	p2	(CT)5	10	87271	87280
contig1	p1	(G)10	10	87694	87703
contig1	p6	(CCCCTA)3	18	89666	89683
contig1	p2	(AT)5	10	89881	89890
contig1	p4	(TCCT)3	12	93047	93058
contig1	p4	(TGCA)3	12	93731	93742
contig1	p4	(CTAA)3	12	94065	94076
contig1	p4	(CTAT)3	12	94923	94934
contig1	p6	(CCATAG)4	24	95104	95127
contig1	p5	(TAGGG)3	15	95133	95147
contig1	p2	(AG)7	14	96809	96822
contig1	p2	(TA)5	10	97872	97881
contig1	p2	(TA)6	12	98081	98092
contig1	p5	(CAATC)3	15	98195	98209
contig1	p4	(AAAG)3	12	99459	99470
contig1	p4	(CTTT)3	12	101391	101402
contig1	p6	(CCCTTA)3	18	101532	101549
contig1	p4	(CCAC)3	12	102179	102190
contig1	p6	(AGATAT)3	18	103428	103445
contig1	p4	(GAAA)3	12	104574	104585
contig1	p4	(GATT)4	16	105199	105214
contig1	p4	(TTTC)3	12	105561	105572
contig1	p5	(TAGGG)3	15	107655	107669
contig1	p4	(AAGG)3	12	107733	107744
contig1	p2	(AG)5	10	108008	108017
contig1	p4	(AGGG)3	12	109075	109086
contig1	p4	(TCGG)3	12	111103	111114
contig1	p6	(ACCCCT)4	24	111981	112004
contig1	p1	(G)10	10	117407	117416
contig1	p4	(AATG)3	12	117740	117751
contig1	p4	(GTGC)3	12	120499	120510
contig1	p5	(ATCCG)3	15	125431	125445
contig1	p5	(CCCTA)3	15	131538	131552
contig1	p6	(CTATGG)3	18	131559	131576
contig1	p6	(CTATGG)3	18	131599	131616
contig1	p5	(CCCTA)3	15	131618	131632
contig1	p6	(CTATGG)3	18	131639	131656
contig1	p4	(ATCT)3	12	132093	132104
contig1	p4	(AAGA)3	12	132707	132718
contig1	p4	(CCCA)3	12	134693	134704
contig1	p5	(CCTAC)7	35	134939	134973
contig1	p5	(GATGG)7	35	134979	135013
contig1	p3	(ACT)5	15	137774	137788
contig1	p6	(CCCTTA)3	18	142024	142041
contig1	p6	(CCCCTA)5	30	142770	142799
contig1	p6	(CAGGGC)3	18	142808	142825
contig1	p1	(G)11	11	145526	145536
contig1	p1	(G)10	10	145563	145572
contig1	p3	(TAG)4	12	148366	148377
contig1	p5	(TATGG)4	20	157850	157869
contig1	p2	(TA)5	10	158681	158690
contig1	p4	(GGTT)3	12	158770	158781
contig1	p4	(TAGG)3	12	161326	161337
contig1	p6	(CCTTAT)3	18	161762	161779
contig1	p6	(GTAGGG)3	18	161785	161802
contig1	p4	(AACT)4	16	162094	162109
contig1	p6	(CCCCTA)4	24	164337	164360
contig1	p6	(ATAAGG)4	24	164367	164390
contig1	p6	(TAAGGG)3	18	165855	165872
contig1	p4	(AAAG)3	12	167700	167711
contig1	p4	(GCAC)3	12	169286	169297
contig1	p4	(TGCA)3	12	177385	177396
contig1	p4	(CCCA)3	12	181014	181025
contig1	p1	(A)11	11	181585	181595
contig1	p6	(CCCTTA)4	24	185210	185233
contig1	p6	(GTAGGG)3	18	185239	185256
contig1	p6	(GCCATA)5	30	185417	185446
contig1	p4	(GGGT)3	12	185620	185631
contig1	p4	(GCAT)3	12	185779	185790
contig1	p4	(TAGG)3	12	185949	185960
contig1	p4	(TGCA)3	12	188029	188040
contig1	p4	(TCCA)3	12	191500	191511
contig1	p5	(TCTAT)3	15	199995	200009
contig1	p5	(AAGCG)3	15	200135	200149
contig1	p4	(GTAA)3	12	201687	201698
contig1	p5	(TCCCA)3	15	202525	202539
contig1	p2	(AG)5	10	205559	205568
contig1	p2	(TC)5	10	214825	214834
contig1	p6	(GTAGGG)4	24	217468	217491
contig1	p4	(ATTG)3	12	222723	222734
contig1	p6	(CCCTAC)5	30	227230	227259
contig1	p6	(CTAAGG)6	36	227270	227305
contig1	p3	(GTT)4	12	227421	227432
contig1	p2	(AG)5	10	229325	229334
contig1	p4	(CCTG)3	12	230109	230120
contig1	p4	(AGGG)3	12	230997	231008
contig1	p3	(CAA)5	15	231462	231476
contig1	p1	(G)10	10	232680	232689
contig1	p4	(CATC)3	12	232697	232708
contig1	p4	(TCTA)3	12	232793	232804
contig1	p2	(AT)6	12	232880	232891
contig1	p5	(CTATT)3	15	238080	238094
contig1	p6	(TCCCTT)3	18	239136	239153
contig1	p4	(GAGG)3	12	239502	239513
contig1	p6	(GCCATA)4	24	245579	245602
contig1	p5	(AGGAT)3	15	245611	245625
contig1	p6	(CCCTTT)4	24	247216	247239
contig1	p5	(GCCTA)3	15	251332	251346
contig1	p4	(TAGG)3	12	251777	251788
contig1	p4	(CGAG)3	12	253331	253342
contig1	p2	(GA)5	10	254360	254369
contig1	p1	(G)11	11	256140	256150
contig1	p4	(CCCA)3	12	257894	257905
contig1	p4	(TGCA)3	12	258604	258615
contig1	p4	(CCTT)3	12	258830	258841
contig1	p5	(CCCTA)3	15	267549	267563
contig1	p4	(TACT)3	12	269925	269936
contig1	p5	(TAGAA)3	15	270477	270491
contig1	p4	(CCTG)3	12	271043	271054
contig1	p2	(AT)8	16	274382	274397
contig1	p2	(AG)5	10	276186	276195
contig1	p3	(GTT)4	12	279876	279887
contig1	p4	(GGGT)3	12	281789	281800
contig1	p4	(TGCA)3	12	281963	281974
contig1	p4	(GTTA)3	12	283324	283335
contig1	p4	(GTTA)3	12	283344	283355
contig1	p3	(TAT)4	12	284924	284935
contig1	p4	(TTCA)3	12	291172	291183
contig1	p4	(TGCA)3	12	291973	291984
contig1	p4	(CTAT)4	16	293967	293982
contig1	p2	(TA)5	10	294010	294019
contig1	p5	(ATCCG)3	15	294114	294128
contig1	p5	(AATAG)3	15	295715	295729
contig1	p4	(AAGA)3	12	299021	299032
contig1	p4	(TGCA)3	12	300141	300152
contig1	p6	(CCTTTC)5	30	300770	300799
contig1	p6	(GAGGGG)6	36	300811	300846
contig1	p4	(ATTA)3	12	305865	305876
contig1	p4	(TTCC)3	12	306265	306276
contig1	p1	(T)10	10	307781	307790
contig1	p4	(TGGG)3	12	308563	308574
contig1	p6	(CCCCTA)3	18	313208	313225
contig1	p4	(GAAA)3	12	315073	315084
contig1	p4	(CCTA)3	12	316191	316202
contig1	p4	(CCTA)3	12	316275	316286
contig1	p4	(ATCT)3	12	319499	319510
contig1	p4	(GAAT)3	12	321131	321142
contig1	p4	(TGAA)3	12	322854	322865
contig1	p5	(GTAAG)3	15	323919	323933
contig1	p1	(C)10	10	324140	324149
contig1	p6	(TGTCTC)3	18	324816	324833
contig1	p6	(ACCCCT)3	18	325915	325932
contig1	p6	(ACCCCT)3	18	327088	327105
contig1	p4	(GGAA)3	12	329291	329302
contig1	p4	(TGCA)3	12	330686	330697
contig1	p6	(GCCATA)3	18	334142	334159
contig1	p4	(CGTT)3	12	334426	334437
contig1	c*	(TAGCTA)2(TAGC<TA>)(TA)4	26	338099	338124
contig1	p6	(CTATGG)5	30	339043	339072
contig1	p4	(GGGT)3	12	341243	341254
contig1	p1	(G)10	10	346022	346031
contig1	p4	(TGCA)3	12	346651	346662
contig1	p6	(CCCTAC)4	24	347356	347379
contig1	p6	(TAAGGG)3	18	347805	347822
contig1	p6	(CCCCTA)3	18	348344	348361
contig1	p1	(G)10	10	348843	348852
contig1	p4	(TTCG)4	16	350083	350098
contig1	c	(CCCTTT)3(CCCCTT)3	36	351151	351186
contig1	p5	(ATAGT)3	15	354018	354032
contig1	p2	(CT)5	10	354156	354165
contig1	p6	(CTCCTG)3	18	354190	354207
contig1	p5	(TGATG)3	15	354715	354729
contig1	p6	(GCTTTA)3	18	354756	354773
contig1	p6	(GTAGGG)3	18	355704	355721
contig1	p4	(GAAA)3	12	359843	359854
contig1	p4	(TGGG)3	12	360631	360642
contig1	p4	(TTTC)3	12	361117	361128
contig1	p4	(AGGT)3	12	363495	363506
contig1	p2	(TA)5	10	364514	364523
contig1	p4	(CCTT)3	12	365850	365861
contig1	p1	(C)10	10	367460	367469
contig1	p1	(C)11	11	368264	368274
contig1	p5	(TAAGG)3	15	370164	370178
contig1	p6	(GTAGGG)3	18	373655	373672
contig1	p4	(CATG)3	12	376917	376928
contig1	p4	(GTAG)3	12	381179	381190
contig1	p4	(TGGG)3	12	386647	386658
contig1	p4	(GTAA)3	12	393151	393162
contig1	p6	(GCCTTA)4	24	393272	393295
contig1	p6	(CCTTAT)3	18	393357	393374
contig1	p2	(GA)5	10	394012	394021
contig1	p4	(CCAA)3	12	394167	394178
contig1	p5	(TATGA)3	15	396395	396409
contig1	p6	(AGGTAA)3	18	398430	398447
contig1	p4	(TGGG)3	12	399589	399600
contig1	p6	(CCTATC)3	18	399997	400014
contig1	p5	(GTAGG)3	15	400020	400034
contig1	p1	(G)10	10	400294	400303
contig1	p2	(TC)6	12	401682	401693
contig1	p5	(CTATC)3	15	403508	403522
contig1	p6	(GTAGGG)3	18	404913	404930
contig1	p6	(CCCCTA)3	18	406265	406282
contig1	p4	(AGAT)3	12	408684	408695
contig1	p1	(C)10	10	409929	409938
contig1	p5	(ATAAC)3	15	413720	413734
contig1	p4	(CTTT)3	12	414756	414767
contig1	p3	(AAT)4	12	415905	415916
contig1	p4	(GGGT)3	12	416112	416123
contig1	p4	(TGCA)3	12	416705	416716
contig1	p4	(TGGG)3	12	416837	416848
contig1	p5	(GGTAT)3	15	418821	418835
contig1	p4	(AGGG)3	12	421383	421394
contig1	p4	(TCAT)3	12	421684	421695
contig1	p3	(AAC)4	12	422111	422122
contig1	p4	(CTTA)3	12	424988	424999
contig1	p6	(GTAGGG)4	24	426024	426047
contig1	p3	(CTG)4	12	427678	427689
contig1	p2	(AT)5	10	429019	429028
contig1	p1	(T)11	11	429799	429809
contig1	p1	(C)11	11	430520	430530
contig1	p4	(ATAG)3	12	435190	435201
contig1	p3	(CAA)6	18	436895	436912
contig1	p4	(ATAG)4	16	437373	437388
contig1	p2	(TA)5	10	437751	437760
contig1	p4	(CTAT)3	12	438176	438187
contig1	p4	(CCAC)3	12	440795	440806
contig1	p4	(AGTT)4	16	440957	440972
contig1	p1	(G)10	10	441679	441688
contig1	p5	(TACTA)3	15	444282	444296
contig1	p2	(TA)5	10	445434	445443
contig1	p4	(GAAT)3	12	446994	447005
contig1	p6	(TAAGGG)3	18	447093	447110
contig1	p3	(CTG)4	12	448894	448905
contig1	p6	(TGCTGG)3	18	449959	449976
contig1	p3	(ACT)4	12	455697	455708
contig1	p6	(CCCCTA)4	24	461880	461903
contig1	p6	(TAAGGG)3	18	461910	461927
contig1	p4	(GGGT)3	12	466744	466755
contig1	p6	(CCAACC)3	18	467277	467294
contig1	p5	(GATCT)3	15	467562	467576
contig1	p2	(TA)6	12	467819	467830
contig1	p1	(G)10	10	471453	471462
contig1	p5	(CCTAT)3	15	474610	474624
contig1	p6	(CTATGG)4	24	474635	474658
contig1	p6	(CCCTAC)5	30	479411	479440
contig1	p6	(TAAGGG)4	24	479446	479469
contig1	p5	(GAAGG)3	15	480956	480970
contig1	p2	(TA)5	10	482416	482425
contig1	p6	(CCATCT)3	18	482603	482620
contig1	p4	(ATAG)3	12	483524	483535
contig1	p4	(GATA)3	12	483540	483551
contig1	p2	(TA)5	10	483739	483748
contig1	p6	(GTAGGG)4	24	483880	483903
contig1	p3	(AAT)4	12	484897	484908
contig1	p5	(CCGAA)3	15	485589	485603
contig1	p6	(GGGGTA)4	24	486571	486594
contig1	p6	(GAATGC)3	18	488116	488133
contig1	p4	(TGCA)4	16	489598	489613
contig1	p4	(GGAT)3	12	491276	491287
contig1	p6	(CCCCTA)4	24	492366	492389
contig1	p6	(TAAAGG)3	18	492396	492413
contig1	p6	(AAGGGG)3	18	493321	493338
contig1	p6	(CCCCTA)3	18	494651	494668
contig1	p5	(TGTAC)3	15	496255	496269
contig1	p2	(TA)5	10	496504	496513
contig1	p4	(GCCT)3	12	499628	499639
contig1	p6	(TCCCTC)11	66	499792	499857
contig1	p6	(AGGGGT)4	24	499884	499907
contig1	p6	(TAAGGG)4	24	502585	502608
contig1	p6	(TAAGGG)3	18	502700	502717
contig1	p4	(ACCC)3	12	503153	503164
contig1	p1	(C)10	10	503880	503889
contig1	p4	(AGAT)3	12	505509	505520
contig1	p5	(CTATA)3	15	510241	510255
contig1	p2	(TA)7	14	510590	510603
contig1	p4	(CTTT)3	12	511465	511476
contig1	p3	(CTG)4	12	512599	512610
contig1	p4	(AGGA)3	12	514877	514888
contig1	p2	(AT)6	12	516101	516112
contig1	p4	(TGCA)3	12	516934	516945
contig1	p4	(TGCA)3	12	517000	517011
contig1	p4	(TGCA)3	12	517066	517077
contig1	p4	(TGCA)3	12	517092	517103
contig1	p4	(AGGA)3	12	521356	521367
contig1	p6	(CCCCTA)3	18	523696	523713
contig1	p6	(CCCTTA)3	18	524125	524142
contig1	p6	(GTAGGG)4	24	524148	524171
contig1	p4	(TGCA)4	16	525292	525307
contig1	p4	(TTCC)3	12	525862	525873
contig1	p4	(TAAA)3	12	530182	530193
contig1	p4	(TAGG)3	12	530199	530210
contig1	p4	(CCAC)3	12	532258	532269
contig1	p4	(TGCC)3	12	533421	533432
contig1	p4	(TCGA)3	12	534872	534883
contig1	p6	(CCCCTA)3	18	535812	535829
contig1	p3	(AGC)4	12	540386	540397
contig1	p6	(GTAGGG)3	18	540719	540736
contig1	p4	(GCTT)3	12	541918	541929
contig1	p4	(AAAG)3	12	542168	542179
contig1	p4	(GCAA)3	12	542690	542701
contig1	p2	(AT)6	12	543006	543017
contig1	p4	(TTTC)3	12	544998	545009
contig1	p5	(GTAGG)3	15	547042	547056
contig1	p4	(TCTA)3	12	548628	548639
contig1	p6	(ATAAGG)4	24	548924	548947
contig1	p5	(CCCTA)4	20	550337	550356
contig1	p5	(GAAGG)3	15	552063	552077
contig1	p1	(C)10	10	554642	554651
contig1	p4	(CCAC)3	12	555988	555999
contig1	p4	(GGCA)3	12	556191	556202
contig1	p4	(GGAT)3	12	558345	558356
contig1	p4	(ATGG)4	16	564926	564941
contig1	p4	(ATGG)3	12	564998	565009
contig1	p6	(CAGAAC)3	18	565367	565384
contig1	p4	(ATAG)3	12	568529	568540
contig1	p5	(AAGGA)3	15	568835	568849
contig1	p5	(GAAGG)3	15	571595	571609
contig1	p4	(AGAA)3	12	572860	572871
contig1	p4	(CCAA)3	12	573986	573997
contig1	p4	(CCCT)3	12	574087	574098
contig1	p4	(GTGC)3	12	578066	578077
contig1	p4	(CCTC)3	12	582061	582072
contig1	p5	(CCCTA)4	20	585303	585322
contig1	p6	(TAGGGC)4	24	585330	585353
contig1	p6	(TCCCTC)3	18	589324	589341
contig1	p4	(CCTA)3	12	592118	592129
contig1	p4	(AAAG)3	12	594155	594166
contig1	p4	(GAAA)3	12	596906	596917
contig1	p6	(CCCCTA)3	18	598548	598565
contig1	p6	(ACCCTT)3	18	598678	598695
contig1	p6	(GTAGGG)3	18	598704	598721
contig1	p6	(ACCCCT)4	24	599296	599319
contig1	p6	(TAAGGG)3	18	599327	599344
contig1	p6	(CCCTTG)3	18	599473	599490
contig1	p2	(TC)5	10	599911	599920
contig1	p5	(TAGTT)3	15	601224	601238
contig1	p6	(CCTTAG)3	18	603587	603604
contig1	p2	(AT)6	12	604171	604182
contig1	p5	(CCCTT)3	15	611158	611172
contig1	p6	(GTAGGG)4	24	611179	611202
contig1	p6	(CCCTAC)3	18	611962	611979
contig1	p6	(GGCCCC)3	18	613741	613758
contig1	p2	(TA)5	10	615063	615072
contig1	p4	(TAGT)4	16	615351	615366
contig1	p2	(TA)5	10	615659	615668
contig1	p5	(CCTTC)3	15	616696	616710
contig1	p5	(GTAGG)3	15	616716	616730
contig1	p5	(AATAG)3	15	616852	616866
contig1	p4	(TCCC)3	12	617596	617607
contig1	p4	(TGCA)3	12	620521	620532
contig1	p3	(GTT)5	15	620684	620698
contig1	c	(CT)5(AT)6	22	621868	621889
contig1	p2	(GA)5	10	624476	624485
contig1	p4	(CCCA)3	12	627543	627554
contig1	p3	(TTA)4	12	636820	636831
contig1	p4	(AAAC)3	12	637405	637416
contig1	p4	(AGAT)3	12	637589	637600
contig1	p5	(AGAGC)3	15	638167	638181
contig1	p4	(TTCA)3	12	639220	639231
contig1	p3	(TGC)7	21	639853	639873
contig1	p3	(AGG)4	12	639886	639897
contig1	p4	(CACC)3	12	646022	646033
contig1	p4	(GGGT)3	12	646532	646543
contig1	p5	(TCTAG)3	15	650934	650948
contig1	p5	(TATAG)3	15	651640	651654
contig1	p2	(AT)7	14	652374	652387
contig1	p4	(TTAG)3	12	652633	652644
contig1	p6	(TAAGGG)3	18	655627	655644
contig1	p6	(CCCTAC)3	18	658644	658661
contig1	p6	(GGGGAA)3	18	658678	658695
contig1	p6	(TATGGC)3	18	661216	661233
contig1	p2	(CT)5	10	663817	663826
contig1	p3	(TAA)4	12	666290	666301
contig1	p4	(TAGG)3	12	666669	666680
contig1	p3	(GTT)4	12	668038	668049
contig1	p4	(GTGC)3	12	670736	670747
contig1	p2	(TC)5	10	670885	670894
contig1	p6	(CCCTAC)3	18	673056	673073
contig1	p6	(GCCATA)3	18	673718	673735
contig1	p4	(GTGC)3	12	678306	678317
contig1	p4	(TGGG)3	12	682517	682528
contig1	p1	(G)11	11	683925	683935
contig1	p4	(GGAT)3	12	685765	685776
contig1	p2	(GA)5	10	686068	686077
contig1	p5	(CACCC)3	15	687190	687204
contig1	p2	(TA)9	18	687417	687434
contig1	p2	(AT)6	12	688153	688164
contig1	p1	(C)11	11	689828	689838
contig1	p5	(CTAGG)3	15	694481	694495
contig1	p6	(GCCATA)3	18	697277	697294
contig1	p4	(CATC)3	12	697320	697331
contig1	p6	(CCCCTA)3	18	697661	697678
contig1	p1	(G)10	10	702700	702709
contig1	p1	(G)10	10	703128	703137
contig1	p6	(GGGGTA)3	18	704677	704694
contig1	p4	(TGCA)3	12	704713	704724
contig1	p1	(C)13	13	705507	705519
contig1	p5	(GTTTA)3	15	705742	705756
contig1	p6	(ACTATA)3	18	711743	711760
contig1	p2	(TA)5	10	711983	711992
contig1	p5	(AGCCT)5	25	712525	712549
contig1	p1	(C)10	10	715335	715344
contig1	p4	(TGGG)3	12	715859	715870
contig1	p4	(TGCA)3	12	717922	717933
contig1	p5	(CCCTA)12	60	718454	718513
contig1	p5	(GAAGG)8	40	718520	718559
contig1	p6	(CCCCTA)3	18	720050	720067
contig1	p6	(TAAAGG)3	18	720073	720090
contig1	p6	(CTATGG)6	36	722404	722439
contig1	p2	(AT)5	10	723431	723440
contig1	p2	(AC)5	10	724068	724077
contig1	p4	(ATCG)3	12	725735	725746
contig1	p2	(TA)5	10	726975	726984
contig1	p5	(AAGGG)3	15	731057	731071
contig1	p4	(AATC)3	12	732227	732238
contig1	p4	(TCAA)3	12	733365	733376
contig1	p4	(CTGC)3	12	733543	733554
contig1	p4	(CCTA)3	12	735818	735829
contig1	p4	(TGCA)3	12	738213	738224
contig1	p4	(TGGG)3	12	738296	738307
contig1	p4	(CCTG)3	12	738321	738332
contig1	p6	(GCCATA)3	18	739201	739218
contig1	p5	(TAGGG)3	15	739225	739239
contig1	p4	(GAAT)3	12	742925	742936
contig1	p4	(TTCA)3	12	745178	745189
contig1	p4	(ATCC)3	12	746878	746889
contig1	p6	(CTATGG)3	18	747013	747030
contig1	p5	(TAGGC)3	15	747083	747097
contig1	p5	(TCCCA)4	20	752240	752259
contig1	p2	(CT)5	10	753546	753555
contig1	p4	(CCCA)3	12	754185	754196
contig1	p5	(CCCTA)3	15	754528	754542
contig1	p6	(CTATGG)4	24	754548	754571
contig1	p5	(CATTT)3	15	757104	757118
contig1	p4	(CTTT)3	12	757183	757194
contig1	p6	(CCCCTA)3	18	757667	757684
contig1	p6	(CGCCTA)5	30	757959	757988
contig1	p4	(CCCA)3	12	758365	758376
contig1	p6	(GGAGAT)3	18	759312	759329
contig1	p6	(TGGGCT)3	18	759778	759795
contig1	p4	(TCCT)3	12	761193	761204
contig1	p1	(C)10	10	761784	761793
contig1	p5	(TAGTT)4	20	762381	762400
contig1	p6	(CCCCTA)3	18	764751	764768
contig1	p5	(GGGAA)3	15	764803	764817
contig1	p4	(GGGC)3	12	765211	765222
contig1	p6	(CCTTTA)4	24	768244	768267
contig1	p5	(TAGGG)3	15	768303	768317
contig1	p4	(TGGA)3	12	769972	769983
contig1	p2	(TA)6	12	771182	771193
contig1	p3	(CAG)4	12	771663	771674
contig1	p2	(TA)5	10	773789	773798
contig1	p5	(AAGGG)3	15	774120	774134
contig1	p4	(TATC)3	12	774617	774628
contig1	p1	(C)10	10	776143	776152
contig1	p1	(G)11	11	777546	777556
contig1	p4	(CTAT)3	12	779180	779191
contig1	p4	(CTTT)4	16	782510	782525
contig1	p4	(GGGT)3	12	792943	792954
contig1	p4	(GATG)3	12	793188	793199
contig1	p4	(GAGG)3	12	795924	795935
contig1	p6	(GCCATA)3	18	796977	796994
contig1	p5	(AAGGG)4	20	797452	797471
contig1	p4	(GTGG)3	12	799145	799156
contig1	p1	(G)10	10	799666	799675
contig1	p2	(AT)5	10	800780	800789
contig1	p6	(GTAGGG)3	18	801857	801874
contig1	p6	(GTAGGG)5	30	803516	803545
contig1	p6	(GGGGTA)3	18	803890	803907
contig1	p4	(TGCA)3	12	803993	804004
contig1	p4	(TGCA)3	12	804032	804043
contig1	p4	(TCTA)4	16	804659	804674
contig1	p6	(CCCCTA)4	24	806658	806681
contig1	p4	(GATC)3	12	809349	809360
contig1	c	(CCCTT)4(ACCTT)3	35	809625	809659
contig1	p6	(GTAGGG)6	36	809666	809701
contig1	p4	(GGGT)3	12	811453	811464
contig1	p4	(TGCA)3	12	812019	812030
contig1	p6	(CCATAG)3	18	812128	812145
contig1	p6	(CTATGG)3	18	812257	812274
contig1	p6	(CCTACC)3	18	814879	814896
contig1	p2	(TG)5	10	815151	815160
contig1	p5	(CCCTT)3	15	815838	815852
contig1	p3	(CAC)4	12	817264	817275
contig1	p4	(TGCA)3	12	820073	820084
contig1	p1	(C)10	10	820570	820579
contig1	p4	(TAAC)3	12	821107	821118
contig1	p4	(GCAC)3	12	824170	824181
contig1	p1	(G)10	10	825409	825418
contig1	p6	(CCCCTA)3	18	827186	827203
contig1	p4	(GCAT)3	12	827266	827277
contig1	p6	(GTAGGG)4	24	829972	829995
contig1	p4	(CATC)3	12	830716	830727
contig1	p2	(TC)5	10	832513	832522
contig1	p5	(CCCTT)3	15	833799	833813
contig1	p2	(CT)5	10	835577	835586
contig1	p4	(ATGG)3	12	836012	836023
contig1	p1	(C)10	10	836427	836436
contig1	p1	(G)10	10	836648	836657
contig1	p4	(CTTC)3	12	837827	837838
contig1	p6	(CTATAT)4	24	838787	838810
contig1	p4	(GAGT)3	12	840389	840400
contig1	p2	(TA)5	10	841822	841831
contig1	p2	(TA)5	10	841868	841877
contig1	p4	(ATAG)3	12	842500	842511
contig1	p5	(TACTA)3	15	843101	843115
contig1	p6	(GGTCGG)3	18	843301	843318
contig1	p6	(CCCTTA)3	18	845518	845535
contig1	p6	(GGGGTA)3	18	846051	846068
contig1	p5	(TGGGA)3	15	855332	855346
contig1	p5	(CCTAT)3	15	856591	856605
contig1	p6	(CTATGG)4	24	856616	856639
contig1	p2	(AT)5	10	864472	864481
contig1	p1	(C)10	10	868166	868175
contig1	p5	(ATAAC)3	15	871957	871971
contig1	p4	(CTTT)3	12	872993	873004
contig1	p3	(AAT)4	12	874142	874153
contig1	p4	(GGGT)3	12	874349	874360
contig1	p4	(TGCA)3	12	874942	874953
contig1	p4	(TGGG)3	12	875074	875085
contig1	p5	(GGTAT)3	15	877058	877072
contig1	p6	(CCCCTC)3	18	878885	878902
contig1	p4	(GATT)3	12	879397	879408
contig1	p1	(G)10	10	879478	879487
contig1	p4	(AGGG)3	12	879499	879510
contig1	p6	(GAAGGG)3	18	879772	879789
contig1	p4	(ACCT)3	12	885221	885232
contig1	p2	(TA)7	14	887353	887366
contig1	p6	(CCCCTA)3	18	889702	889719
contig1	p6	(CTATGG)4	24	891294	891317
contig1	p6	(CCCCTA)3	18	893842	893859
contig1	p5	(TATAA)3	15	895012	895026
contig1	p6	(CTATGG)5	30	904918	904947
contig1	p1	(G)10	10	905414	905423
contig1	p5	(CCCCA)3	15	905927	905941
contig1	p1	(C)10	10	905960	905969
contig1	p6	(CTATGG)3	18	910426	910443
contig1	p6	(TACTGG)3	18	912021	912038
contig1	p5	(CCTAT)4	20	912187	912206
contig1	p6	(CTATGG)6	36	912217	912252
contig1	p3	(TAA)4	12	915915	915926
contig1	p4	(TATT)3	12	917478	917489
contig1	p4	(TAGT)3	12	919046	919057
contig1	p4	(GGGT)3	12	920467	920478
contig1	p6	(GTAGGG)5	30	921306	921335
contig1	p6	(CCATAG)3	18	925082	925099
contig1	p5	(AGGGG)3	15	925106	925120
contig1	p4	(CCTA)3	12	933060	933071
contig1	p1	(G)11	11	933258	933268
contig1	p6	(GCCATA)3	18	933816	933833
contig1	p2	(TC)5	10	934266	934275
contig1	p1	(G)10	10	934787	934796
contig1	p4	(TGCA)3	12	937263	937274
contig1	p4	(TGGG)3	12	937951	937962
contig1	p1	(G)10	10	938548	938557
contig1	p2	(TA)5	10	946303	946312
contig1	p2	(TA)5	10	946525	946534
contig1	p2	(TA)5	10	946572	946581
contig1	p6	(CCCTAC)3	18	948145	948162
contig1	p4	(CCAC)3	12	949025	949036
contig1	p5	(CCCTT)3	15	951240	951254
contig1	p6	(CCCCTA)3	18	951636	951653
contig1	p2	(TA)5	10	954858	954867
contig1	p3	(AAT)4	12	958645	958656
contig1	p5	(TAGGG)3	15	961210	961224
contig1	p4	(ATCA)3	12	961445	961456
contig1	p4	(AAGC)3	12	961569	961580
contig1	p1	(G)10	10	962065	962074
contig1	p4	(CCCA)3	12	963352	963363
contig1	p4	(CCCA)3	12	963373	963384
contig1	p1	(G)10	10	963807	963816
contig1	p4	(CCGA)3	12	974504	974515
contig1	p4	(GAGG)3	12	974612	974623
contig1	p2	(CT)5	10	974984	974993
contig1	p6	(CCCCTA)3	18	975640	975657
contig1	p4	(TTGG)3	12	975968	975979
contig1	p5	(CCCCT)3	15	978879	978893
contig1	p6	(CTATGG)3	18	978900	978917
contig1	p5	(CATTC)3	15	979123	979137
contig1	p6	(CTATGG)5	30	979469	979498
contig1	p4	(CTGC)3	12	987225	987236
contig1	p5	(GGTAA)3	15	987967	987981
contig1	p5	(AGGAT)3	15	988688	988702
contig1	p5	(CCTAT)4	20	992141	992160
contig1	p6	(CTATGG)5	30	992171	992200
contig1	p5	(CCCTA)3	15	996240	996254
contig1	p6	(GTAGTT)5	30	996345	996374
contig1	p4	(GGCA)3	12	997558	997569
contig1	p5	(CCCTT)3	15	1001615	1001629
contig1	p4	(TTCT)3	12	1002417	1002428
contig1	p4	(AACA)3	12	1002604	1002615
contig1	p4	(TGCT)3	12	1002758	1002769
contig1	p4	(TATT)3	12	1008937	1008948
contig1	p4	(GGGT)3	12	1010377	1010388
contig1	p4	(GGGA)3	12	1011810	1011821
contig1	p6	(CTATGG)5	30	1012038	1012067
contig1	p4	(TGCA)4	16	1014439	1014454
contig1	p2	(GC)6	12	1014547	1014558
contig1	p5	(TATGG)4	20	1014660	1014679
contig1	p6	(CCCCTA)3	18	1018551	1018568
contig1	p6	(TAAGGG)4	24	1018575	1018598
contig1	p1	(G)10	10	1019667	1019676
contig1	p4	(CCCA)3	12	1023015	1023026
contig1	p4	(AAGG)3	12	1025101	1025112
contig1	p4	(ATCT)3	12	1027328	1027339
contig1	p4	(ATGC)3	12	1028286	1028297
contig1	p4	(AGGT)3	12	1029141	1029152
contig1	p4	(CCCA)3	12	1035928	1035939
contig1	p4	(ATGC)3	12	1035977	1035988
contig1	p4	(CCAT)3	12	1036532	1036543
contig1	p6	(AACTAG)3	18	1037293	1037310
contig1	p6	(CCCTAC)5	30	1037804	1037833
contig1	p1	(G)10	10	1040697	1040706
contig1	p6	(GGGGTA)3	18	1045085	1045102
contig1	p4	(TGCA)3	12	1045214	1045225
contig1	p4	(TGCA)3	12	1045294	1045305
contig1	p6	(CCCCTA)3	18	1045346	1045363
contig1	p4	(TGCA)3	12	1045527	1045538
contig1	p1	(C)10	10	1045995	1046004
contig1	p4	(TGGG)3	12	1047678	1047689
contig1	p4	(TGCA)3	12	1050113	1050124
contig1	p4	(GTAG)3	12	1050972	1050983
contig1	p4	(GCTT)4	16	1051138	1051153
contig1	p2	(AT)7	14	1051415	1051428
contig1	p5	(TCTAA)4	20	1051922	1051941
contig1	p1	(C)11	11	1052220	1052230
contig1	p4	(TAGA)3	12	1052273	1052284
contig1	p4	(TGGG)3	12	1052513	1052524
contig1	p4	(TGCA)3	12	1053000	1053011
contig1	p4	(TGCA)3	12	1053039	1053050
contig1	p4	(TGCA)3	12	1053690	1053701
contig1	p1	(C)10	10	1053792	1053801
contig1	p4	(TGGG)3	12	1055021	1055032
contig1	p4	(TGGG)3	12	1055114	1055125
contig1	p5	(TAAGG)3	15	1056485	1056499
contig1	p4	(TTCT)3	12	1058477	1058488
contig1	p2	(TA)5	10	1060097	1060106
contig1	p3	(TTA)4	12	1062795	1062806
contig1	p4	(TCTA)3	12	1063011	1063022
contig1	p5	(TATAG)3	15	1065870	1065884
contig1	p4	(TGGG)3	12	1067296	1067307
contig1	p1	(C)10	10	1067599	1067608
contig1	p4	(GGTG)3	12	1068336	1068347
contig1	p4	(AACA)3	12	1068639	1068650
contig1	p4	(GAAT)3	12	1069375	1069386
contig1	p2	(AT)5	10	1073107	1073116
contig1	p1	(C)10	10	1076993	1077002
contig1	p4	(AGAT)4	16	1082543	1082558
contig1	p6	(CCCCTA)4	24	1086724	1086747
contig1	p4	(TGCA)3	12	1092972	1092983
contig1	p6	(CCCCTA)3	18	1093079	1093096
contig1	p4	(TCCC)3	12	1095976	1095987
contig1	p4	(TGGG)3	12	1096102	1096113
contig1	p4	(GGGT)3	12	1098207	1098218
contig1	p4	(CCTA)3	12	1100268	1100279
contig1	p4	(TTTA)3	12	1100285	1100296
contig1	p4	(GGAA)3	12	1104605	1104616
contig1	p4	(TGCA)4	16	1105171	1105186
contig1	p6	(CCCTAC)4	24	1106307	1106330
contig1	p6	(TAAGGG)3	18	1106336	1106353
contig1	p6	(GTAGGG)3	18	1106764	1106781
contig1	p4	(TCCT)3	12	1109111	1109122
contig1	p4	(CCTC)3	12	1113707	1113718
contig1	p6	(CTATGG)5	30	1116623	1116652
contig1	p6	(CTATGG)4	24	1116716	1116739
contig1	p2	(CT)5	10	1120018	1120027
contig1	p4	(CCAC)3	12	1121910	1121921
contig1	p2	(TA)5	10	1123156	1123165
contig1	p4	(ATGA)3	12	1123352	1123363
contig1	p1	(G)10	10	1124075	1124084
contig1	p4	(TTCG)3	12	1127191	1127202
contig1	p2	(CT)5	10	1129980	1129989
contig1	p2	(AT)5	10	1131417	1131426
contig1	p2	(TA)5	10	1133765	1133774
contig1	p1	(C)11	11	1136698	1136708
contig1	p1	(C)11	11	1138752	1138762
contig1	p4	(AATC)3	12	1138831	1138842
contig1	p6	(CCCTTC)3	18	1140760	1140777
contig1	p1	(C)10	10	1145300	1145309
contig1	p4	(AAAC)3	12	1147585	1147596
contig1	p6	(CCCCTA)3	18	1149010	1149027
contig1	p1	(C)11	11	1150895	1150905
contig1	p4	(ATCC)3	12	1151446	1151457
contig1	p5	(TATAG)3	15	1152617	1152631
contig1	p2	(TA)5	10	1153705	1153714
contig1	p1	(G)11	11	1155254	1155264
contig1	p2	(TA)6	12	1156254	1156265
contig1	p2	(TA)6	12	1156338	1156349
contig1	p5	(CCTAT)5	25	1159466	1159490
contig1	p5	(GTAGG)5	25	1159497	1159521
contig1	p3	(CCA)4	12	1159630	1159641
contig1	p4	(TGCA)3	12	1163803	1163814
contig1	p2	(TC)5	10	1164297	1164306
contig1	p5	(CCAGG)3	15	1165988	1166002
contig1	p6	(GTAGGG)3	18	1166687	1166704
contig1	p5	(CCCTT)4	20	1169150	1169169
contig1	p4	(GGAT)3	12	1170256	1170267
contig1	p5	(TACCC)3	15	1170545	1170559
contig1	p4	(GTGG)3	12	1173476	1173487
contig1	p6	(AGCCAT)3	18	1175768	1175785
contig1	p4	(TTCA)3	12	1176505	1176516
contig1	p4	(ATCT)3	12	1176741	1176752
contig1	p4	(CCAT)3	12	1178131	1178142
contig1	p4	(CCAA)3	12	1179664	1179675
contig1	p4	(ATAG)3	12	1181958	1181969
contig1	p2	(TA)5	10	1182175	1182184
contig1	p3	(GGT)4	12	1185771	1185782
contig1	p4	(AAAG)3	12	1187314	1187325
contig1	p4	(CATA)4	16	1192351	1192366
contig1	p4	(GAAA)3	12	1192959	1192970
contig1	p6	(AATGCA)3	18	1193737	1193754
contig1	p4	(TGCA)3	12	1196244	1196255
contig1	p4	(TGCA)3	12	1196477	1196488
contig1	p4	(CAAA)3	12	1197182	1197193
contig1	p4	(AAAC)3	12	1197389	1197400
contig1	p6	(CCCTAC)4	24	1201053	1201076
contig1	p6	(CCCTAC)3	18	1201963	1201980
contig1	p6	(GCCATA)3	18	1203016	1203033
contig1	p2	(AT)5	10	1203260	1203269
contig1	p1	(C)11	11	1204588	1204598
contig1	p2	(AG)5	10	1205404	1205413
contig1	p2	(TA)10	20	1206192	1206211
contig1	p2	(AC)5	10	1206420	1206429
contig1	p4	(CACC)3	12	1206720	1206731
contig1	p3	(TTA)4	12	1206926	1206937
contig1	p2	(AT)6	12	1207293	1207304
contig1	p2	(GA)5	10	1208900	1208909
contig1	p6	(CATTGG)3	18	1210207	1210224
contig1	p4	(CCCA)3	12	1210391	1210402
contig1	p4	(TTGC)3	12	1210679	1210690
contig1	p2	(AT)5	10	1211190	1211199
contig1	p6	(CATCTA)3	18	1211669	1211686
contig1	p4	(GGGC)3	12	1211719	1211730
contig1	p2	(TA)5	10	1211847	1211856
contig1	p5	(TCCTA)3	15	1212734	1212748
contig1	p4	(TATG)3	12	1219545	1219556
contig1	p5	(CCCTA)3	15	1220854	1220868
contig1	p3	(TAT)5	15	1221492	1221506
contig1	c*	(CCCTT)2(<CCCTT>A)(CCCTTA)2	28	1222212	1222239
contig1	p6	(GTAGGG)3	18	1222245	1222262
contig1	p4	(TGGG)3	12	1222696	1222707
contig1	p5	(TATAG)3	15	1224168	1224182
contig1	p3	(CTG)4	12	1225694	1225705
contig1	p1	(C)10	10	1226540	1226549
contig1	p3	(CAA)4	12	1228011	1228022
contig1	p4	(GGCA)3	12	1228083	1228094
contig1	p2	(TA)5	10	1228878	1228887
contig1	p3	(TTA)4	12	1229290	1229301
contig1	p5	(CCTTA)3	15	1232728	1232742
contig1	p6	(GTAGGG)3	18	1232748	1232765
contig1	p5	(TAGGG)3	15	1233335	1233349
contig1	p4	(TGGG)3	12	1233895	1233906
contig1	p3	(TCT)4	12	1236206	1236217
contig1	p4	(CCTA)3	12	1237030	1237041
contig1	p2	(CT)6	12	1237117	1237128
contig1	p4	(GTAA)3	12	1238225	1238236
contig1	p2	(AT)5	10	1238722	1238731
contig1	p4	(AAGC)3	12	1238909	1238920
contig1	p4	(TAAG)3	12	1239235	1239246
contig1	p4	(CCCT)3	12	1239866	1239877
contig1	p6	(CCCTAC)3	18	1241724	1241741
contig1	p5	(TAAGG)3	15	1241748	1241762
contig1	p6	(GGGGAG)3	18	1246626	1246643
contig1	p4	(CAAT)3	12	1248123	1248134
contig1	p2	(CT)6	12	1249916	1249927
contig1	p6	(AGCCAT)5	30	1250888	1250917
contig1	p5	(CCTAT)5	25	1254974	1254998
contig1	p6	(CTATGG)6	36	1255009	1255044
contig1	p6	(CTATGG)6	36	1255118	1255153
contig1	p2	(AT)7	14	1257259	1257272
contig1	p6	(GAATTG)3	18	1258027	1258044
contig1	p6	(GGGGTA)3	18	1258229	1258246
contig1	p4	(AACC)3	12	1259077	1259088
contig1	p5	(ACCCA)3	15	1260300	1260314
contig1	p4	(GGGC)3	12	1262205	1262216
contig1	p6	(CCCCTA)3	18	1263197	1263214
contig1	p4	(CTAC)3	12	1265893	1265904
contig1	p4	(CAAG)3	12	1267297	1267308
contig1	p1	(C)10	10	1271124	1271133
contig1	p3	(ATA)4	12	1271877	1271888
contig1	p4	(TCTA)3	12	1272368	1272379
contig1	p4	(CCCA)3	12	1273052	1273063
contig1	p2	(TA)5	10	1275449	1275458
contig1	p4	(GGAT)3	12	1275747	1275758
contig1	p4	(GTTC)3	12	1275984	1275995
contig1	p4	(GCCT)3	12	1280913	1280924
contig1	p6	(ATGCCT)3	18	1281314	1281331
contig1	p6	(ATAGAG)3	18	1281633	1281650
contig1	p2	(AT)8	16	1281743	1281758
contig1	p4	(TCCA)3	12	1281879	1281890
contig1	p5	(CCCTT)3	15	1285168	1285182
contig1	p6	(GTAGGG)3	18	1285419	1285436
contig1	p2	(AT)5	10	1286875	1286884
contig1	p5	(GTATG)3	15	1289421	1289435
contig1	p2	(TA)5	10	1289698	1289707
contig1	p3	(ATT)4	12	1290348	1290359
contig1	p2	(TA)5	10	1290510	1290519
contig1	p4	(CCCA)3	12	1290800	1290811
contig1	p4	(AGGC)3	12	1298032	1298043
contig1	p4	(TGCA)3	12	1298621	1298632
contig1	p4	(TGGG)3	12	1303260	1303271
contig1	p4	(TGCA)3	12	1303312	1303323
contig1	p2	(GA)5	10	1303621	1303630
contig1	p6	(GAGGGG)3	18	1305324	1305341
contig1	p4	(TGCA)3	12	1306109	1306120
contig1	p5	(CCCTA)3	15	1308734	1308748
contig1	p4	(CCCA)3	12	1313440	1313451
contig1	p4	(AAGA)3	12	1315225	1315236
contig1	p1	(G)11	11	1316353	1316363
contig1	p4	(TCTT)3	12	1323936	1323947
contig1	p2	(AG)5	10	1325534	1325543
contig1	p4	(GGAA)3	12	1327839	1327850
contig1	p6	(CCCCTA)3	18	1332026	1332043
contig1	c	(AAGGG)3(CCAC)3	27	1332051	1332077
contig1	p4	(CGGG)3	12	1333310	1333321
contig1	p5	(ACCCT)3	15	1335068	1335082
contig1	p6	(GGGGTA)3	18	1335604	1335621
contig1	p4	(CTAT)3	12	1337431	1337442
contig1	p4	(GATT)3	12	1337599	1337610
contig1	p6	(GTAGGG)3	18	1337811	1337828
contig1	p4	(GCCG)3	12	1340466	1340477
contig1	p6	(CAGTGG)3	18	1340484	1340501
contig1	p2	(AT)7	14	1344550	1344563
contig1	p6	(CACTCC)3	18	1346479	1346496
contig1	p6	(TATCTA)3	18	1346972	1346989
contig1	p6	(CCCCTA)3	18	1348959	1348976
contig1	p4	(TGGG)3	12	1350960	1350971
contig1	p4	(AGAA)3	12	1351140	1351151
contig1	p5	(CTAAA)3	15	1352138	1352152
contig1	p1	(G)10	10	1352647	1352656
contig1	p4	(TTTG)3	12	1353969	1353980
contig1	p6	(GGGGTA)3	18	1354718	1354735
contig1	p6	(CCCCTA)3	18	1356428	1356445
contig1	p4	(CTAA)3	12	1357187	1357198
contig1	p4	(GGAT)3	12	1358123	1358134
contig1	p4	(TAAG)3	12	1358804	1358815
contig1	p4	(CTCA)3	12	1360928	1360939
contig1	p4	(GAAG)3	12	1361437	1361448
contig1	p1	(C)10	10	1367117	1367126
contig1	p1	(G)10	10	1367640	1367649
contig1	p4	(CCCA)3	12	1368600	1368611
contig1	p4	(ATGG)3	12	1368738	1368749
contig1	p1	(G)12	12	1369612	1369623
contig1	p6	(TCCCTA)3	18	1369887	1369904
contig1	p1	(G)10	10	1374946	1374955
contig1	p6	(CCCCTA)3	18	1378451	1378468
contig1	p6	(TACCCC)6	36	1381786	1381821
contig1	p5	(TAAGG)6	30	1381830	1381859
contig1	p5	(AGTTT)3	15	1382712	1382726
contig1	p3	(CAA)4	12	1384724	1384735
contig1	p4	(GGCA)3	12	1384796	1384807
contig1	p2	(TA)5	10	1385591	1385600
contig1	p3	(TTA)4	12	1386003	1386014
contig1	p5	(CCTTA)3	15	1389441	1389455
contig1	p6	(GTAGGG)3	18	1389461	1389478
contig1	p5	(TAGGG)3	15	1390048	1390062
contig1	p4	(TGGG)3	12	1390608	1390619

## Sheet: Table S2.2
Table S2.2 The simple sequence repeats (SSRs) identified in contig 2 of Thuja sutchuenensis
ID	SSR type	SSR	Size	Start	End
contig2	p1	(C)11	11	2573	2583
contig2	p2	(AG)5	10	6895	6904
contig2	p4	(ATGT)3	12	7404	7415
contig2	p1	(C)10	10	14715	14724
contig2	p6	(GCCATA)3	18	15494	15511
contig2	p4	(AGGC)3	12	20039	20050
contig2	p4	(CTCA)3	12	20369	20380
contig2	p4	(GGAT)3	12	20508	20519
contig2	p5	(AAGGA)3	15	20659	20673
contig2	p4	(ATTC)3	12	21371	21382
contig2	p1	(G)10	10	25569	25578
contig2	p4	(ACGC)3	12	26616	26627
contig2	p4	(TGAT)3	12	31166	31177
contig2	p1	(G)11	11	32032	32042
contig2	p4	(TCCC)3	12	36565	36576
contig2	p4	(CCCA)3	12	37588	37599
contig2	p2	(TA)6	12	41982	41993
contig2	p4	(CCCA)3	12	45157	45168
contig2	p4	(TGCA)3	12	48922	48933
contig2	p5	(CCCTT)4	20	49172	49191
contig2	p5	(ACTAA)3	15	49302	49316
contig2	p2	(AT)5	10	50888	50897
contig2	p2	(TA)5	10	51210	51219
contig2	p2	(TA)5	10	51256	51265
contig2	p6	(CCTTTA)3	18	55344	55361
contig2	p3	(TAT)4	12	60891	60902
contig2	p4	(CAAT)3	12	61196	61207
contig2	p6	(GTAGGG)3	18	64620	64637
contig2	p3	(TAA)4	12	69011	69022
contig2	p6	(GTAGGG)3	18	70302	70319
contig2	p4	(AAGG)3	12	71335	71346
contig2	p4	(CTTT)3	12	72562	72573
contig2	p6	(TCTCCG)3	18	73301	73318
contig2	p6	(TAGGGG)3	18	73329	73346
contig2	p6	(CCCTAC)4	24	74243	74266
contig2	p6	(CTAAGG)5	30	74277	74306
contig2	p6	(CCCCTA)3	18	75340	75357
contig2	p6	(TAAGGG)3	18	75364	75381
contig2	p4	(CCCA)3	12	78709	78720
contig2	p4	(GAAA)3	12	80782	80793
contig2	p4	(GAAA)4	16	83933	83948
contig2	p1	(C)11	11	88959	88969
contig2	p6	(CCCTTA)6	36	89183	89218
contig2	p6	(GTAGGG)4	24	89224	89247
contig2	p1	(C)10	10	92047	92056
contig2	c	(CT)6(AT)5	22	93160	93181
contig2	p4	(TGGA)3	12	97294	97305
contig2	p4	(AGGG)3	12	101654	101665
contig2	p6	(CCATAG)3	18	105396	105413
contig2	p5	(AGGGG)3	15	105420	105434
contig2	p4	(CAAA)3	12	106457	106468
contig2	p4	(CCAC)3	12	107097	107108
contig2	p6	(CCCCTA)3	18	108632	108649
contig2	p4	(ATAG)3	12	109183	109194
contig2	p4	(TGGA)3	12	110323	110334
contig2	p4	(TGCA)3	12	111288	111299
contig2	p2	(CT)5	10	112133	112142
contig2	p4	(TTGC)3	12	112294	112305
contig2	p4	(TGCA)3	12	112939	112950
contig2	p1	(C)11	11	116692	116702
contig2	p5	(TAGAG)3	15	117884	117898
contig2	p4	(ACTC)3	12	118285	118296
contig2	p4	(TCAT)3	12	120871	120882
contig2	p4	(CTTC)3	12	123885	123896
contig2	p4	(CATC)3	12	124203	124214
contig2	p4	(CCCA)3	12	127630	127641
contig2	p4	(ATAC)3	12	129218	129229
contig2	p4	(GGGT)3	12	129958	129969
contig2	p2	(TA)6	12	130551	130562
contig2	p4	(CCTA)4	16	131834	131849
contig2	p4	(CGAT)3	12	134984	134995
contig2	p2	(AG)5	10	140605	140614
contig2	p4	(ATTC)3	12	144179	144190
contig2	p1	(C)10	10	144760	144769
contig2	p5	(AGGGG)3	15	146522	146536
contig2	p5	(CAGTT)3	15	150130	150144
contig2	p2	(AG)5	10	152153	152162
contig2	p1	(C)10	10	152594	152603
contig2	p6	(CCCCTA)3	18	154648	154665
contig2	p6	(CCCTAC)3	18	156235	156252
contig2	p6	(ATAAGG)3	18	156258	156275
contig2	p6	(CCCCTA)4	24	156956	156979
contig2	p2	(AT)6	12	158761	158772
contig2	p4	(CCAA)3	12	158815	158826
contig2	p4	(CCCA)3	12	160818	160829
contig2	p4	(TGGG)3	12	161147	161158
contig2	p4	(TTCA)3	12	161668	161679
contig2	p6	(CCCTTA)3	18	168432	168449
contig2	p4	(CGAT)3	12	169867	169878
contig2	p4	(TGCA)3	12	179668	179679
contig2	p1	(C)10	10	180890	180899
contig2	p4	(GGGA)3	12	184318	184329
contig2	p4	(TGCA)3	12	184885	184896
contig2	p5	(CTAGG)3	15	185310	185324
contig2	p4	(TGCA)3	12	188739	188750
contig2	p6	(GTAGGG)3	18	188783	188800
contig2	p6	(GTAGGG)3	18	188841	188858
contig2	p4	(TGCA)3	12	188874	188885
contig2	p6	(GTAGGG)3	18	188918	188935
contig2	p4	(TGCA)3	12	188975	188986
contig2	p6	(GTAGGG)3	18	189149	189166
contig2	p4	(TGCA)3	12	189238	189249
contig2	p4	(TGCA)3	12	189433	189444
contig2	p6	(CCCCTA)5	30	189511	189540
contig2	p4	(TGCA)3	12	189616	189627
contig2	p5	(TAGTT)4	20	192155	192174
contig2	p4	(AGGT)3	12	193088	193099
contig2	p2	(AT)6	12	194459	194470
contig2	p4	(CATC)3	12	201833	201844
contig2	p4	(GAAG)4	16	207344	207359
contig2	p4	(GGAT)3	12	208539	208550
contig2	p2	(TA)10	20	211521	211540
contig2	p2	(AT)6	12	211548	211559
contig2	p2	(CT)5	10	212610	212619
contig2	p4	(TTAG)3	12	213970	213981
contig2	p3	(CCA)4	12	215284	215295
contig2	p6	(CCCTTA)3	18	221919	221936
contig2	p6	(GTAGGG)3	18	221942	221959
contig2	p2	(TA)5	10	226099	226108
contig2	p4	(CGCC)3	12	226930	226941
contig2	p4	(AGGT)4	16	228221	228236
contig2	p6	(CCCCCT)3	18	229902	229919
contig2	p1	(C)10	10	230866	230875
contig2	p2	(AG)5	10	237428	237437
contig2	p4	(TAGC)3	12	237542	237553
contig2	p1	(G)10	10	240096	240105
contig2	p2	(AT)7	14	241190	241203
contig2	p1	(G)11	11	243053	243063
contig2	p2	(AT)6	12	248802	248813
contig2	p6	(CTATGG)4	24	250306	250329
contig2	p4	(AAGG)3	12	251287	251298
contig2	p4	(GTGC)3	12	252281	252292
contig2	p1	(C)10	10	256477	256486
contig2	p5	(AAGGT)3	15	261146	261160
contig2	p4	(TGCA)3	12	261415	261426
contig2	p4	(TGCA)3	12	261614	261625
contig2	c	(GTGGG)3(GTAGG)3	30	263456	263485
contig2	p4	(GCAG)3	12	263707	263718
contig2	p2	(AT)6	12	266288	266299
contig2	p1	(C)11	11	270047	270057
contig2	p4	(TGCA)3	12	271527	271538
contig2	p2	(GA)5	10	272759	272768
contig2	p4	(CCAC)3	12	272808	272819
contig2	p6	(CCCCTA)3	18	273530	273547
contig2	p5	(CTTAC)3	15	276702	276716
contig2	p3	(GGT)4	12	279231	279242
contig2	p1	(G)10	10	280417	280426
contig2	p4	(CCTA)3	12	291433	291444
contig2	p6	(TGTCGC)3	18	292489	292506
contig2	p1	(C)10	10	292530	292539
contig2	p4	(TTCC)3	12	294784	294795
contig2	p4	(TTCC)3	12	295672	295683
contig2	p5	(CCCTA)4	20	296616	296635
contig2	p6	(CTATGG)4	24	296641	296664
contig2	p4	(CCAC)4	16	297721	297736
contig2	p1	(C)10	10	306364	306373
contig2	p6	(CCCTTA)3	18	310499	310516
contig2	p6	(GTAGGG)3	18	310522	310539
contig2	p6	(GCCATA)5	30	311760	311789
contig2	p5	(AGGAT)5	25	311798	311822
contig2	p6	(CCCTTA)3	18	317456	317473
contig2	p1	(C)11	11	318575	318585
contig2	p1	(G)12	12	319533	319544
contig2	p5	(ACTAA)3	15	319600	319614
contig2	p1	(G)10	10	319651	319660
contig2	p4	(TCAA)3	12	320273	320284
contig2	p6	(CCCCTA)4	24	320975	320998
contig2	p5	(AAGGG)3	15	321011	321025
contig2	p1	(G)10	10	323638	323647
contig2	p4	(ATGG)3	12	325105	325116
contig2	p4	(CTAA)3	12	325986	325997
contig2	p1	(C)10	10	327119	327128
contig2	p4	(GATG)3	12	327285	327296
contig2	p4	(GGTT)3	12	328482	328493
contig2	p5	(CCTTA)3	15	328544	328558
contig2	p6	(GTAGGG)3	18	328566	328583
contig2	p4	(CCCA)3	12	331127	331138
contig2	p2	(AG)5	10	331760	331769
contig2	p4	(TTAA)3	12	341920	341931
contig2	p4	(TGCA)3	12	343325	343336
contig2	p4	(AGGC)3	12	343646	343657
contig2	p4	(TGCA)3	12	343760	343771
contig2	p4	(TGGG)3	12	346956	346967
contig2	p4	(TGGG)3	12	347285	347296
contig2	p6	(CCCTTA)4	24	352342	352365
contig2	p5	(CCTTA)5	25	352385	352409
contig2	p6	(GTAGGG)7	42	352415	352456
contig2	p5	(CCATA)3	15	353708	353722
contig2	p5	(TAGGG)4	20	354657	354676
contig2	p4	(TGCA)3	12	356096	356107
contig2	p3	(GAG)4	12	359406	359417
contig2	c*	(TTGG)2(T<TGG>GG)(TGGGG)3	29	360468	360496
contig2	p3	(AAC)4	12	362198	362209
contig2	p4	(CTTC)3	12	363799	363810
contig2	p3	(TCA)4	12	364129	364140
contig2	p4	(CATG)3	12	364237	364248
contig2	p6	(ATAGAC)3	18	368187	368204
contig2	p6	(CCCCTA)3	18	369597	369614
contig2	p6	(GATCAC)3	18	370636	370653
contig2	p4	(ATAG)3	12	371216	371227
contig2	p4	(TGCA)3	12	372447	372458
contig2	p4	(GAAT)3	12	372892	372903
contig2	p4	(CTTT)3	12	374865	374876
contig2	p4	(TGGG)3	12	375961	375972
contig2	p6	(GCCTTC)3	18	378176	378193
contig2	p5	(GTAGG)3	15	378204	378218
contig2	p4	(GTTT)3	12	383278	383289
contig2	p4	(GGGC)3	12	384323	384334
contig2	p3	(AGA)4	12	385931	385942
contig2	p2	(TC)5	10	386354	386363
contig2	p4	(GCAG)3	12	389145	389156
contig2	p1	(C)10	10	390175	390184
contig2	p5	(CTCAA)3	15	390709	390723
contig2	p1	(C)10	10	392358	392367
contig2	p1	(C)10	10	392470	392479
contig2	p5	(ATACT)3	15	392548	392562
contig2	p4	(TCTA)3	12	396150	396161
contig2	p5	(AGTTG)3	15	396762	396776
contig2	p2	(TC)5	10	398981	398990
contig2	p1	(C)10	10	402791	402800
contig2	p4	(TGGG)3	12	405626	405637
contig2	p4	(ATGC)3	12	406036	406047
contig2	p1	(C)10	10	413093	413102
contig2	p6	(CTATGG)3	18	413432	413449
contig2	p6	(CTATGG)3	18	413944	413961
contig2	p2	(AT)7	14	415580	415593
contig2	p1	(C)10	10	421169	421178
contig2	p4	(TGGG)3	12	423339	423350
contig2	p4	(TGCA)3	12	428166	428177
contig2	p6	(CTAAGG)5	30	428941	428970
contig2	p4	(TCAA)3	12	429438	429449
contig2	p6	(GTAGGG)3	18	432596	432613
contig2	p4	(ATAG)3	12	432835	432846
contig2	p4	(ATGG)3	12	433506	433517
contig2	p2	(AG)5	10	435969	435978
contig2	p2	(GA)5	10	440330	440339
contig2	p4	(ATCC)3	12	444269	444280
contig2	p6	(TAGCCA)4	24	444854	444877
contig2	p5	(AGGAT)3	15	444888	444902
contig2	p4	(TGGG)3	12	445392	445403
contig2	p2	(AT)6	12	446063	446074
contig2	p4	(GGGT)3	12	446184	446195
contig2	p4	(CCTG)3	12	450221	450232
contig2	p4	(CCAT)3	12	451848	451859
contig2	p1	(G)11	11	452002	452012
contig2	p4	(CTAT)5	20	453467	453486
contig2	p3	(GGA)4	12	455165	455176
contig2	p6	(CCCCTC)3	18	457010	457027
contig2	p6	(CCCTTT)3	18	459883	459900
contig2	p6	(GTAGGG)3	18	459906	459923
contig2	p4	(CTGC)3	12	460126	460137
contig2	p6	(CCTTTC)3	18	460493	460510
contig2	p6	(GTAGGG)3	18	460515	460532
contig2	p2	(AT)5	10	461803	461812
contig2	p4	(TGCA)3	12	461855	461866
contig2	p5	(CCCTT)3	15	462321	462335
contig2	p6	(CCGCCT)3	18	463665	463682
contig2	p1	(G)10	10	463832	463841
contig2	p6	(CCCCTA)3	18	464712	464729
contig2	p4	(TGCA)3	12	465604	465615
contig2	p4	(CCAC)4	16	467126	467141
contig2	p4	(AAGC)3	12	470603	470614
contig2	p4	(GGGT)3	12	474962	474973
contig2	p6	(TAGGGG)3	18	476923	476940
contig2	p4	(TTCC)3	12	477777	477788
contig2	p2	(TA)5	10	478228	478237
contig2	p4	(TTTC)3	12	478994	479005
contig2	p5	(GGTTG)3	15	481238	481252
contig2	p6	(CCATAG)3	18	488418	488435
contig2	p5	(TTCGG)3	15	490689	490703
contig2	p6	(GTAGGG)3	18	491871	491888
contig2	p2	(AT)8	16	492672	492687
contig2	p4	(CTTC)3	12	493307	493318
contig2	p1	(C)11	11	493605	493615
contig2	p4	(TGCA)3	12	494588	494599
contig2	p3	(TTA)4	12	497537	497548
contig2	p4	(CTAT)3	12	497897	497908
contig2	p5	(CCTAT)5	25	500182	500206
contig2	p6	(CTATGG)8	48	500222	500269
contig2	p4	(GAAA)3	12	500491	500502
contig2	p1	(C)10	10	500961	500970
contig2	p5	(AACTA)4	20	501939	501958
contig2	p3	(ATT)4	12	503326	503337
contig2	p3	(ATT)5	15	503341	503355
contig2	p4	(AGAA)3	12	509005	509016
contig2	p6	(CCCCTA)6	36	511069	511104
contig2	p5	(TAAGG)4	20	511111	511130
contig2	p4	(ATCC)3	12	511727	511738
contig2	p4	(TCCC)3	12	511840	511851
contig2	p4	(CCCA)3	12	517083	517094

## Sheet: Table S2.3
Table S2.3 The simple sequence repeats (SSRs) identified in contig 3 of Thuja sutchuenensis
ID	SSR type	SSR	Size	Start	End
contig3	p4	(TGCA)3	12	2967	2978
contig3	p6	(GGCCCC)3	18	3160	3177
contig3	p1	(C)10	10	4484	4493
contig3	p6	(GCCTCC)3	18	6115	6132
contig3	p4	(CCAT)4	16	8895	8910
contig3	p3	(TGG)4	12	9124	9135
contig3	p6	(GTAGGG)4	24	10309	10332
contig3	p4	(CCTT)3	12	11168	11179
contig3	p6	(CCCTCA)3	18	12407	12424
contig3	p5	(CCTAT)3	15	12898	12912
contig3	p6	(CTATGG)4	24	12923	12946
contig3	p5	(TTCGG)3	15	13272	13286
contig3	p6	(CCCCTA)3	18	14242	14259
contig3	p1	(G)10	10	17210	17219
contig3	p6	(TAAGGG)3	18	18430	18447
contig3	p4	(TGCA)3	12	23105	23116
contig3	p1	(G)10	10	26205	26214
contig3	p1	(C)10	10	29631	29640
contig3	p4	(ACCT)3	12	32325	32336
contig3	p4	(TGCA)3	12	33223	33234
contig3	p4	(CCCA)3	12	34255	34266
contig3	p5	(AAGGG)3	15	36330	36344
contig3	p5	(CCCTA)3	15	37804	37818
contig3	p6	(CTATGG)4	24	37824	37847
contig3	p6	(TCCTTA)3	18	37899	37916
contig3	p4	(TGCA)3	12	41746	41757
contig3	p6	(TAGGGG)3	18	50078	50095
contig3	p4	(GCCC)3	12	50979	50990
contig3	p4	(CCCT)3	12	55859	55870
contig3	p6	(CTATGG)3	18	56278	56295
contig3	p5	(CCCTT)3	15	58911	58925
contig3	p6	(GGGGTA)3	18	58960	58977
contig3	p6	(TAGGGG)3	18	58988	59005
contig3	p4	(CCCA)3	12	59369	59380
contig3	p2	(CT)5	10	59849	59858
contig3	p5	(CCCTA)3	15	60610	60624
contig3	p5	(GATGG)3	15	60631	60645
contig3	p5	(CCCTA)3	15	60672	60686
contig3	p5	(GATGG)3	15	60693	60707
contig3	p5	(CCTAT)4	20	61278	61297
contig3	p6	(CTATGG)7	42	61308	61349
contig3	p4	(AACT)3	12	65100	65111
contig3	p4	(AGTT)3	12	65394	65405
contig3	p4	(GGGA)3	12	66406	66417
contig3	p4	(TAAT)3	12	67492	67503
contig3	p1	(G)10	10	68915	68924
contig3	p6	(CCCCTA)3	18	72420	72437
contig3	p6	(TACCCC)6	36	75755	75790
contig3	p5	(TAAGG)6	30	75799	75828
contig3	p5	(AGTTT)3	15	76681	76695
contig3	p3	(CAA)4	12	78693	78704
contig3	p4	(GGCA)3	12	78765	78776
contig3	p2	(TA)5	10	79560	79569
contig3	p3	(TTA)4	12	79972	79983
contig3	p5	(CCTTA)3	15	83410	83424
contig3	p6	(GTAGGG)3	18	83430	83447
contig3	p5	(TAGGG)3	15	84017	84031
contig3	p4	(TGGG)3	12	84577	84588
contig3	p3	(TCT)4	12	86888	86899
contig3	p4	(CCTA)3	12	87712	87723
contig3	p2	(CT)6	12	87799	87810
contig3	p4	(GTAA)3	12	88907	88918
contig3	p2	(AT)5	10	89404	89413
contig3	p4	(AAGC)3	12	89591	89602
contig3	p4	(TAAG)3	12	89917	89928
contig3	p4	(CCCT)3	12	90548	90559
contig3	p6	(CCCTAC)3	18	92406	92423
contig3	p5	(TAAGG)3	15	92430	92444
contig3	p4	(TTTC)3	12	97899	97910
contig3	p4	(TGCA)3	12	100299	100310
contig3	p5	(TAGGG)4	20	100774	100793
contig3	p5	(GTAGG)3	15	102819	102833
contig3	p5	(TAGGG)3	15	103261	103275
contig3	p1	(C)10	10	106818	106827
contig3	p6	(AGTTCT)3	18	107404	107421
contig3	p4	(AGGG)3	12	112831	112842
contig3	p4	(TTAA)3	12	115873	115884
contig3	p4	(CCCA)3	12	116029	116040
contig3	p2	(AG)5	10	116878	116887
contig3	p3	(AAC)4	12	116892	116903
contig3	p6	(TAAGGG)3	18	118125	118142
contig3	p1	(C)11	11	120261	120271
contig3	p4	(TTAA)3	12	120480	120491
contig3	p4	(TGGG)3	12	120504	120515
contig3	p6	(GGGGTA)3	18	122680	122697
contig3	p4	(CAAC)4	16	123407	123422
contig3	p4	(TGCA)3	12	125619	125630
contig3	p4	(AACA)3	12	131325	131336
contig3	p5	(GCTTC)3	15	134507	134521
contig3	p4	(GGAT)3	12	136227	136238
contig3	p6	(CCATAG)3	18	136482	136499
contig3	p5	(TAGGG)3	15	136505	136519
contig3	p2	(GA)5	10	137209	137218
contig3	p4	(ATCA)3	12	139082	139093
contig3	p6	(CCCTTC)3	18	141536	141553
contig3	p4	(CCTG)3	12	144091	144102
contig3	p4	(GCAG)3	12	144964	144975
contig3	p2	(TA)5	10	146315	146324
contig3	p4	(TATC)3	12	146395	146406
contig3	p2	(GA)5	10	151559	151568
contig3	p6	(CTATGG)3	18	151991	152008
contig3	p4	(AGGC)3	12	152389	152400
contig3	p4	(TGCA)3	12	152604	152615
contig3	p4	(CCCA)3	12	152656	152667
contig3	p1	(C)11	11	155208	155218
contig3	p4	(GGAG)3	12	156151	156162
contig3	p4	(AGAA)3	12	156173	156184
contig3	p4	(CTAT)3	12	156651	156662
contig3	p5	(GCCTA)3	15	159672	159686
contig3	p4	(ATAG)3	12	159948	159959
contig3	p4	(CTTT)3	12	160318	160329
contig3	p2	(GA)5	10	161047	161056
contig3	p4	(TGGG)3	12	162034	162045
contig3	p4	(TGCA)3	12	165950	165961
contig3	p6	(TAGGGG)3	18	174282	174299
contig3	p4	(GCCC)3	12	175183	175194
contig3	p4	(CCCT)3	12	180063	180074
contig3	p6	(CTATGG)3	18	180482	180499
contig3	p5	(CCCTT)3	15	183115	183129
contig3	p6	(GGGGTA)3	18	183164	183181
contig3	p6	(TAGGGG)3	18	183192	183209
contig3	p4	(CCCA)3	12	183573	183584
contig3	p2	(CT)5	10	184053	184062
contig3	p5	(CCCTA)3	15	184814	184828
contig3	p5	(GATGG)3	15	184835	184849
contig3	p5	(CCCTA)3	15	184876	184890
contig3	p5	(GATGG)3	15	184897	184911
contig3	p5	(CCTAT)4	20	185482	185501
contig3	p6	(CTATGG)7	42	185512	185553
contig3	p4	(AACT)3	12	189304	189315
contig3	p4	(AGTT)3	12	189598	189609
contig3	p4	(GGGA)3	12	190610	190621
contig3	p4	(TAAT)3	12	191696	191707
contig3	p1	(G)10	10	193119	193128
contig3	p6	(CCCCTA)3	18	196624	196641
contig3	p6	(TACCCC)6	36	199959	199994
contig3	p5	(TAAGG)6	30	200003	200032
contig3	p5	(AGTTT)3	15	200885	200899
contig3	p3	(CAA)4	12	202897	202908
contig3	p4	(GGCA)3	12	202969	202980
contig3	p2	(TA)5	10	203764	203773
contig3	p3	(TTA)4	12	204176	204187
contig3	p5	(CCTTA)3	15	207614	207628
contig3	p6	(GTAGGG)3	18	207634	207651
contig3	p5	(TAGGG)3	15	208221	208235
contig3	p4	(TGGG)3	12	208781	208792
contig3	p1	(G)11	11	213164	213174
contig3	p6	(TAATAG)3	18	213869	213886
contig3	p4	(TGGG)3	12	215033	215044
contig3	p6	(CCCTAC)3	18	218245	218262
contig3	p3	(TCT)4	12	223609	223620
contig3	p5	(GTATA)4	20	224658	224677
contig3	p4	(CCAT)3	12	226708	226719
contig3	p5	(TCTAT)3	15	227440	227454
contig3	p1	(G)10	10	236694	236703
contig3	p2	(TC)5	10	236885	236894
contig3	p3	(ATT)7	21	238422	238442
contig3	p4	(CCAT)3	12	238595	238606
contig3	p5	(TTGAG)3	15	240202	240216
contig3	p4	(TAGG)3	12	240340	240351
contig3	p2	(TA)5	10	242291	242300
contig3	p5	(AATAG)3	15	244063	244077
contig3	p6	(GCCATA)4	24	245657	245680
contig3	p5	(CCCTA)4	20	248893	248912
contig3	p5	(TAGGC)3	15	248925	248939
contig3	p6	(GGGGTA)3	18	249292	249309
contig3	p4	(TGCA)3	12	249432	249443
contig3	p1	(C)10	10	250313	250322
contig3	p4	(TTAC)3	12	252173	252184
contig3	p4	(CTAT)3	12	255775	255786
contig3	p4	(ATCT)3	12	255869	255880
contig3	p4	(ATAG)3	12	256663	256674
contig3	p6	(CAAGAT)3	18	258450	258467
contig3	p4	(CGGA)3	12	262469	262480
contig3	p5	(CTGAC)3	15	263006	263020
contig3	p4	(CTTC)3	12	265159	265170
contig3	p1	(G)10	10	265868	265877
contig3	p4	(CCCA)3	12	267257	267268
contig3	p4	(CATG)3	12	270091	270102
contig3	p4	(TGGG)3	12	271268	271279
contig3	p5	(ATAGT)3	15	273176	273190
contig3	p4	(ACAG)3	12	273289	273300
contig3	p5	(CTACC)5	25	274256	274280
contig3	p6	(AACCTA)5	30	274291	274320
contig3	p1	(G)11	11	276950	276960
contig3	p6	(TATGGG)4	24	278192	278215
contig3	p5	(TACCC)3	15	278271	278285
contig3	p5	(CCTAT)5	25	280039	280063
contig3	p6	(CTATGG)6	36	280074	280109
contig3	p5	(CCTAT)5	25	280163	280187
contig3	p6	(CTATGG)6	36	280198	280233
contig3	p5	(CCTTA)4	20	282085	282104
contig3	p6	(GTAGGG)4	24	282110	282133
contig3	p2	(CA)5	10	282451	282460
contig3	p1	(C)11	11	284068	284078
contig3	p4	(TGGG)3	12	287261	287272
contig3	p4	(AAGC)3	12	288645	288656
contig3	p6	(CCTTAT)3	18	289843	289860
contig3	p6	(GTAGGG)3	18	289866	289883
contig3	p4	(AACT)4	16	290175	290190
contig3	p6	(CCCCTA)4	24	292418	292441
contig3	p6	(ATAAGG)4	24	292448	292471

## Sheet: Table S2.4
Table S2.4 The simple sequence repeats (SSRs) identified in contig 4 of Thuja sutchuenensis
ID	SSR type	SSR	Size	Start	End
contig4	p4	(GCAC)3	12	375	386
contig4	p4	(TGGG)4	16	8193	8208
contig4	p4	(GGGC)3	12	8315	8326
contig4	p5	(TTCTA)3	15	11184	11198
contig4	p4	(CCTA)3	12	11603	11614
contig4	p5	(CTCAA)3	15	11738	11752
contig4	p2	(TA)6	12	14472	14483
contig4	p4	(CCTA)3	12	21105	21116
contig4	p4	(GATT)4	16	21122	21137
contig4	p4	(AAGG)3	12	25031	25042
contig4	p1	(C)10	10	28074	28083
contig4	p6	(GTAGGG)3	18	29868	29885
contig4	p6	(CCCTTG)3	18	30586	30603
contig4	p4	(TCGC)3	12	31387	31398
contig4	p6	(TATGGC)4	24	31533	31556
contig4	p4	(TGCA)3	12	33010	33021
contig4	p4	(CCTT)3	12	33584	33595
contig4	p4	(GCCC)3	12	34854	34865
contig4	p6	(GTAGGG)3	18	35144	35161
contig4	p4	(ATCA)3	12	36230	36241
contig4	p2	(TA)8	16	38114	38129
contig4	p4	(CCTA)3	12	40316	40327
contig4	p5	(CCCTA)3	15	40550	40564
contig4	p4	(GGGT)3	12	41434	41445
contig4	p4	(CCAC)3	12	42750	42761
contig4	p5	(TATTA)3	15	44968	44982
contig4	p6	(GTAGGG)3	18	46136	46153
contig4	p6	(CCATAG)4	24	48679	48702
contig4	p6	(GGGGTA)3	18	50273	50290
contig4	p2	(AT)7	14	52629	52642
contig4	p4	(TAGG)3	12	54763	54774
contig4	p6	(CCCTTC)3	18	60207	60224
contig4	p4	(CCCT)3	12	60486	60497
contig4	p1	(C)10	10	60509	60518
contig4	p4	(AATC)3	12	60588	60599
contig4	p6	(GGGGGA)3	18	61090	61107
contig4	p5	(TACCA)3	15	62920	62934
contig4	p4	(CCCA)3	12	64911	64922
contig4	p4	(TGCA)3	12	65043	65054
contig4	p4	(CACC)3	12	65635	65646
contig4	p3	(TTA)4	12	65841	65852
contig4	p4	(AAAG)3	12	66992	67003
contig4	p1	(C)10	10	67994	68003
contig4	p4	(TGCA)3	12	71172	71183
contig4	p6	(ACTATT)3	18	76476	76493
contig4	p2	(TA)6	12	76800	76811
contig4	p6	(GTAGGG)3	18	77865	77882
contig4	p4	(CTTA)3	12	77989	78000
contig4	p1	(G)10	10	80553	80562
contig4	p5	(CCCTA)11	55	82208	82262
contig4	p6	(GAAGGG)13	78	82269	82346
contig4	p5	(CCTTA)4	20	83129	83148
contig4	p5	(CCCAA)3	15	85338	85352
contig4	p6	(CTATGG)3	18	86998	87015
contig4	p6	(CTATGG)4	24	87225	87248
contig4	p4	(TTAC)3	12	93016	93027
contig4	p4	(GGGC)3	12	96519	96530
contig4	p6	(GATTGG)3	18	96863	96880
contig4	p2	(AT)6	12	97454	97465
contig4	p4	(ATCT)3	12	97531	97542
contig4	p4	(CTTG)3	12	100610	100621
contig4	p4	(CCCG)3	12	101662	101673
contig4	p4	(GGGT)3	12	101993	102004
contig4	p1	(C)10	10	113211	113220
contig4	p4	(ATAG)3	12	118639	118650
contig4	p6	(AGGGGC)3	18	118920	118937
contig4	p2	(TA)6	12	120703	120714
contig4	p6	(CTATGG)4	24	124282	124305
contig4	p1	(G)11	11	129207	129217
contig4	p1	(G)11	11	129494	129504
contig4	p5	(ACCCA)3	15	130134	130148
contig4	p5	(AAACT)3	15	130266	130280
contig4	p1	(G)10	10	130426	130435
contig4	p4	(AGTT)3	12	131492	131503
contig4	p2	(AG)5	10	133913	133922
contig4	p4	(CATC)3	12	138388	138399
contig4	p5	(ATAGG)4	20	139364	139383
contig4	p2	(TA)5	10	140009	140018
contig4	p6	(GTGGGG)4	24	141690	141713
contig4	p4	(ACCT)3	12	143826	143837
contig4	p4	(TGCA)3	12	149784	149795
contig4	p4	(AATG)3	12	151054	151065
contig4	p5	(ACCCC)3	15	151292	151306
contig4	p2	(GA)7	14	152396	152409
contig4	p4	(CCCA)3	12	155984	155995
contig4	p4	(TTGA)3	12	156201	156212
contig4	p6	(CCCCTA)3	18	159906	159923
contig4	p6	(TACCCC)6	36	163241	163276
contig4	p5	(TAAGG)6	30	163285	163314
contig4	p5	(AGTTT)3	15	164167	164181
contig4	p3	(CAA)4	12	166179	166190
contig4	p4	(GGCA)3	12	166251	166262
contig4	p2	(TA)5	10	167046	167055
contig4	p3	(TTA)4	12	167458	167469
contig4	p5	(CCTTA)3	15	170896	170910
contig4	p6	(GTAGGG)3	18	170916	170933
contig4	p5	(TAGGG)3	15	171503	171517
contig4	p4	(TGGG)3	12	172063	172074
contig4	p3	(TCT)4	12	174374	174385
contig4	p4	(CCTA)3	12	175198	175209
contig4	p2	(CT)6	12	175285	175296
contig4	p4	(ACCC)3	12	178777	178788
contig4	p4	(AGTT)6	24	183605	183628
contig4	p2	(TA)5	10	187707	187716
contig4	p1	(G)10	10	191429	191438
contig4	p2	(TG)5	10	193589	193598
contig4	p6	(CCGCCT)3	18	196016	196033
contig4	c	(TAT)8(TCTTAT)3	42	197107	197148
contig4	p5	(TTCTA)3	15	199064	199078
contig4	p5	(AAGGG)3	15	200167	200181
contig4	p6	(CCCTTC)3	18	201003	201020
contig4	p4	(CTGC)3	12	202445	202456
contig4	p2	(AG)5	10	203299	203308
contig4	p4	(CCTT)3	12	203703	203714
contig4	p1	(C)10	10	212255	212264
contig4	p6	(GGGGTA)3	18	212538	212555
contig4	p6	(GTAGGG)3	18	216202	216219
contig4	p4	(GGTT)3	12	218065	218076
contig4	p3	(GTT)6	18	221470	221487
contig4	p6	(ATAAGG)3	18	227700	227717
contig4	p3	(GGA)4	12	234072	234083
contig4	p2	(CT)5	10	240929	240938
contig4	p6	(CCCTAC)4	24	242695	242718
contig4	p4	(TGCA)3	12	244206	244217
contig4	p3	(TAA)5	15	247041	247055
contig4	p4	(TGCA)4	16	250342	250357

## Sheet: Table S2.5
Table S2.5 The dispersed repeats identified in contig 1 of Thuja sutchuenensis
Length	Start1	End1	Start2	End2	Type
14702	518580	533282	1097195	1111897	P
11530	408956	420486	867193	878723	F
10891	73598	84489	165768	176659	F
7027	0	7027	73614	80641	F
7027	0	7027	165784	172811	F
6023	1227944	1233967	1384657	1390680	F
645	1196255	1196900	1298399	1299044	F
368	415857	416225	1206618	1206986	P
368	874094	874462	1206618	1206986	P
219	231200	231419	960612	960831	P
212	81517	81729	547607	547819	F
212	173687	173899	547607	547819	F
212	764096	764308	988132	988344	F
186	764122	764308	988158	988344	F
183	864170	864353	1217290	1217473	P
177	810513	810690	1383253	1383430	F
169	421362	421531	879478	879647	F
162	1184177	1184339	1258321	1258483	F
155	421376	421531	879492	879647	F
154	415710	415864	915732	915886	P
154	873947	874101	915732	915886	P
154	883135	883289	1307283	1307437	P
153	61803	61956	1313680	1313833	F
153	212380	212533	581111	581264	F
150	212358	212508	1237527	1237677	F
150	533206	533356	913357	913507	F
145	240830	240975	1139323	1139468	F
144	241249	241393	1139753	1139897	F
144	845328	845472	1170878	1171022	P
141	598887	599028	1184784	1184925	P
140	47086	47226	618737	618877	F
140	17354	17494	122944	123084	P
138	803300	803438	1354520	1354658	F
137	17370	17507	122931	123068	P
130	1073838	1073968	1073930	1074060	F
130	245548	245678	474559	474689	P
129	343134	343263	864155	864284	P
128	581111	581239	1237549	1237677	F
124	346959	347083	704507	704631	F
124	1043236	1043360	1269094	1269218	F
123	241355	241478	1380094	1380217	F
123	44886	45009	847863	847986	P
119	527944	528063	1245157	1245276	F
119	1102414	1102533	1245157	1245276	P
117	864236	864353	1217290	1217407	P
116	734495	734611	1138815	1138931	F
114	416377	416491	1230696	1230810	F
114	416377	416491	1387409	1387523	F
114	874614	874728	1230696	1230810	F
114	874614	874728	1387409	1387523	F
110	951599	951709	1356391	1356501	F
109	241095	241204	1139597	1139706	F
109	80818	80927	618548	618657	P
109	172988	173097	618548	618657	P
108	24670	24778	701128	701236	F
108	587604	587712	1351815	1351923	P
107	240725	240832	1139217	1139324	F
107	346987	347094	1087421	1087528	F
107	343134	343241	1217359	1217466	F
106	61670	61776	1313527	1313633	F
105	488591	488696	488696	488801	F
105	1165780	1165885	1384609	1384714	F
104	746451	746555	746572	746676	F
104	618850	618954	801980	802084	P
104	754888	754992	972908	973012	P
102	1075080	1075182	1234100	1234202	P
101	235728	235829	297811	297912	P
101	1166823	1166924	1245803	1245904	P
101	583023	583124	624273	624374	P
100	734511	734611	1138831	1138931	F
100	102803	102903	1217373	1217473	P
99	1092445	1092544	1140164	1140263	F
99	102800	102899	864167	864266	F
99	839866	839965	898664	898763	P
99	102800	102899	343152	343251	P
98	212331	212429	1092346	1092444	P
98	270245	270343	1171732	1171830	P
97	704569	704666	1139615	1139712	P
96	704535	704631	1087421	1087517	F
96	845743	845839	1243752	1243848	F
96	343152	343248	1217377	1217473	F
95	1001449	1001544	1267699	1267794	F
95	149406	149501	669586	669681	F
94	24782	24876	441572	441666	F
94	417839	417933	417894	417988	F
94	417839	417933	876131	876225	F
94	417894	417988	876076	876170	F
94	876076	876170	876131	876225	F
94	1075366	1075460	1094548	1094642	F
93	844370	844463	844398	844491	F
93	102810	102903	864177	864270	F
93	338609	338702	390069	390162	P
92	313318	313410	1229574	1229666	F
92	313318	313410	1386287	1386379	F
92	102701	102793	265558	265650	F
92	627337	627429	1038255	1038347	P
91	241113	241204	704575	704666	P
91	260486	260577	1345187	1345278	P
91	185315	185406	241584	241675	P
90	1083329	1083419	1089650	1089740	F
90	1210565	1210655	1231888	1231978	F
90	1210565	1210655	1388601	1388691	F
90	1233377	1233467	1383540	1383630	P
90	1383540	1383630	1390090	1390180	P
89	265556	265645	1217397	1217486	P
89	288148	288237	1237508	1237597	P
89	322429	322518	1044991	1045080	P
89	347650	347739	802021	802110	P
89	187764	187853	803810	803899	P
89	134748	134837	1237472	1237561	P
88	300438	300526	1149852	1149940	F
88	265635	265723	693524	693612	F
88	31373	31461	1356557	1356645	P
88	313369	313457	704486	704574	P
88	1283089	1283177	1307837	1307925	P
88	864260	864348	902791	902879	P
87	627340	627427	643019	643106	F
87	748071	748158	748193	748280	F
87	661147	661234	1255050	1255137	F
87	583037	583124	624273	624360	P
87	643019	643106	1038257	1038344	P
87	879348	879435	1138803	1138890	P
87	102701	102788	1217397	1217484	P
86	30227	30313	907165	907251	F
86	951764	951850	1037891	1037977	F
86	212343	212429	1092346	1092432	P
86	864267	864353	1217290	1217376	P
86	1102451	1102537	1245153	1245239	P
85	151509	151594	1237507	1237592	F
85	246208	246293	879685	879770	F
85	29941	30026	345584	345669	F
85	30826	30911	484971	485056	P
85	704373	704458	1045530	1045615	P
85	538192	538277	1092330	1092415	P
84	458740	458824	839880	839964	F
84	151510	151594	288153	288237	P
84	458740	458824	898665	898749	P
84	443454	443538	451259	451343	P
83	265606	265689	693540	693623	F
82	365049	365131	365063	365145	F
82	385508	385590	385569	385651	F
82	1196107	1196189	1298302	1298384	F
82	578267	578349	1363047	1363129	P
82	727585	727667	1010070	1010152	P
81	441581	441662	443458	443539	F
81	793017	793098	1053242	1053323	F
81	1196923	1197004	1299101	1299182	F
81	24791	24872	443458	443539	F
81	441580	441661	910978	911059	F
81	443459	443540	1342225	1342306	F
81	24790	24871	910978	911059	F
81	302077	302158	343183	343264	F
81	902791	902872	1217295	1217376	F
81	510796	510877	717642	717723	P
81	618656	618737	1215121	1215202	P
80	24792	24872	1342225	1342305	F
80	441563	441643	1053226	1053306	F
80	441582	441662	1342225	1342305	F
80	443458	443538	910979	911059	F
80	925769	925849	1053244	1053324	F
80	902799	902879	1217303	1217383	F
80	369607	369687	1087408	1087488	P
80	451258	451338	910980	911060	P
80	580444	580524	1347877	1347957	P
80	1032336	1032416	1214515	1214595	P
80	658427	658507	831821	831901	P
80	302077	302157	864155	864235	P
80	451259	451339	1342224	1342304	P
79	134704	134783	322399	322478	F
79	793019	793098	925769	925848	F
79	910980	911059	1342225	1342304	F
79	302123	302202	343172	343251	F
79	791139	791218	791182	791261	F
79	441582	441661	451259	451338	P
79	684183	684262	1311041	1311120	P
79	24792	24871	451259	451338	P
79	302123	302202	864167	864246	P
78	24798	24876	441588	441666	F
78	606713	606791	627602	627680	F
78	1092347	1092425	1139548	1139626	F
78	58384	58462	806181	806259	P
78	58759	58837	727567	727645	P
78	212350	212428	1139548	1139626	P
78	690803	690881	1354629	1354707	P
77	248406	248483	940034	940111	F
77	1381606	1381683	1384215	1384292	F
77	131540	131617	131580	131657	F
77	281986	282063	1163717	1163794	P
77	660227	660304	803408	803485	P
77	212302	212379	1307398	1307475	P
77	81086	81163	618318	618395	P
77	173256	173333	618318	618395	P
76	102712	102788	102803	102879	F
76	102803	102879	265569	265645	F
76	764402	764478	988451	988527	F
76	102340	102416	1057301	1057377	F
76	265569	265645	864170	864246	F
76	102712	102788	864170	864246	F
76	913357	913433	1097195	1097271	P
76	855043	855119	896838	896914	P
76	102712	102788	343172	343248	P
76	265569	265645	343172	343248	P
76	617898	617974	1005244	1005320	P
75	86645	86720	399260	399335	F
75	506925	507000	1300106	1300181	F
75	883131	883206	1053238	1053313	F
75	856694	856769	1217410	1217485	F
75	672151	672226	1080366	1080441	P
75	276597	276672	1230996	1231071	P
75	276597	276672	1387709	1387784	P
75	734495	734570	879348	879423	P
75	265557	265632	856694	856769	P
75	726783	726858	856682	856757	P
75	726785	726860	805092	805167	P
75	984363	984438	1033016	1033091	P
74	102719	102793	265576	265650	F
74	102749	102823	331867	331941	F
74	220541	220615	1353597	1353671	F
74	464760	464834	464829	464903	F
74	101522	101596	347757	347831	P
74	288239	288313	724529	724603	P
74	704618	704692	1229513	1229587	P
74	704618	704692	1386226	1386300	P
74	326644	326718	934798	934872	P
74	754918	754992	972908	972982	P
74	369434	369508	1364447	1364521	P
74	384424	384498	942628	942702	P
73	485660	485733	485714	485787	F
73	778035	778108	811670	811743	F
73	24798	24871	910986	911059	F
73	43626	43699	883155	883228	F
73	705017	705090	1233896	1233969	F
73	904877	904950	912176	912249	F
73	704445	704518	803794	803867	F
73	805094	805167	856682	856755	F
73	814612	814685	971873	971946	F
73	72351	72424	939325	939398	F
73	461944	462017	566523	566596	F
73	31466	31539	86799	86872	P
73	105352	105425	888907	888980	P
73	135242	135315	1229845	1229918	P
73	135242	135315	1386558	1386631	P
73	618925	618998	882780	882853	P
73	1283104	1283177	1307837	1307910	P
73	43626	43699	1307344	1307417	P
73	146651	146724	369601	369674	P
73	386428	386501	1233895	1233968	P
73	793015	793088	1307366	1307439	P
73	693030	693103	976009	976082	P
73	81119	81192	618289	618362	P
73	173289	173362	618289	618362	P
73	499790	499863	499790	499863	R
72	30323	30395	907232	907304	F
72	461926	461998	1374858	1374930	F
72	56116	56188	1132859	1132931	F
72	438736	438808	1049396	1049468	F
72	645027	645099	840858	840930	F
72	331839	331911	693557	693629	F
72	265606	265678	265651	265723	F
72	386428	386500	705017	705089	P
72	475742	475814	538542	538614	P
72	658435	658507	831821	831893	P
72	161610	161682	1189120	1189192	P
72	386429	386501	1390608	1390680	P
72	461808	461880	576789	576861	P
72	517189	517261	963468	963540	P
72	809630	809702	1381787	1381859	P
72	5719	5791	959772	959844	P
72	79333	79405	959772	959844	P
72	171503	171575	959772	959844	P
72	302073	302145	726780	726852	P
71	466961	467032	703065	703136	F
71	1210584	1210655	1231907	1231978	F
71	1210584	1210655	1388620	1388691	F
71	354575	354646	355023	355094	F
71	705017	705088	1390609	1390680	F
71	793017	793088	883135	883206	F
71	24782	24853	1053235	1053306	F
71	149384	149455	574131	574202	F
71	708108	708179	1049395	1049466	F
71	791147	791218	791190	791261	F
71	102795	102866	726775	726846	F
71	113710	113781	1078567	1078638	P
71	538206	538277	1092330	1092401	P
71	1092346	1092417	1237527	1237598	P
71	1053242	1053313	1307366	1307437	P
71	1059270	1059341	1256812	1256883	P
71	35689	35760	1004154	1004225	P
71	1175716	1175787	1255026	1255097	P
70	288148	288218	1092347	1092417	F
70	431987	432057	1092327	1092397	F
70	883137	883207	925769	925839	F
70	151529	151599	212358	212428	F
70	322618	322688	738706	738776	F
70	718211	718281	1140045	1140115	F
70	288148	288218	1139548	1139618	F
70	438736	438806	708109	708179	F
70	132868	132938	802066	802136	P
70	146650	146720	566490	566560	P
70	212358	212428	288148	288218	P
70	369527	369597	1087528	1087598	P
70	735678	735748	1038386	1038456	P
70	925769	925839	1307365	1307435	P
70	151529	151599	1092347	1092417	P
70	1139548	1139618	1237527	1237597	P
70	102800	102870	302075	302145	P
70	151529	151599	1139548	1139618	P
69	251384	251453	251401	251470	F
69	644682	644751	840571	840640	F
69	741011	741080	970786	970855	F
69	37004	37073	1052985	1053054	F
69	212360	212429	538192	538261	F
69	527994	528063	1245207	1245276	F
69	538192	538261	1237529	1237598	F
69	918716	918785	970383	970452	F
69	31016	31085	1306101	1306170	P
69	35812	35881	820019	820088	P
69	102719	102788	1217397	1217466	P
69	443830	443899	938169	938238	P
69	970376	970445	1335677	1335746	P
69	1143695	1143764	1251935	1252004	P
69	302134	302203	726779	726848	P
69	703382	703451	1047076	1047145	P
68	365049	365117	365077	365145	F
68	441575	441643	883131	883199	F
68	748490	748558	788187	788255	F
68	24785	24853	883131	883199	F
68	302077	302145	302134	302202	F
68	327239	327307	327842	327910	F
68	726780	726848	864167	864235	F
68	7604	7672	823368	823436	F
68	151531	151599	538192	538260	F
68	912186	912254	1254978	1255046	F
68	230858	230926	325916	325984	P
68	538192	538260	1139548	1139616	P
68	580395	580463	659139	659207	P
68	598325	598393	1166529	1166597	P
68	288148	288216	538192	538260	P
68	102721	102789	302122	302190	P
68	265578	265646	302122	302190	P
68	343183	343251	726780	726848	P
67	146651	146718	346987	347054	F
67	146651	146718	704535	704602	F
67	146651	146718	1087421	1087488	F
67	347473	347540	1327012	1327079	F
67	369395	369462	369440	369507	F
67	369607	369674	566492	566559	F
67	265623	265690	331839	331906	F
67	331844	331911	693517	693584	F
67	385840	385907	1140603	1140670	F
67	557306	557373	1352369	1352436	F
67	581221	581288	1093201	1093268	F
67	7592	7659	823356	823423	F
67	102345	102412	438736	438803	F
67	265569	265636	726783	726850	F
67	302123	302190	1217397	1217464	F
67	644920	644987	840759	840826	F
67	805061	805128	1217287	1217354	F
67	288135	288202	951781	951848	P
67	288135	288202	1037908	1037975	P
67	313369	313436	346959	347026	P
67	346987	347054	369607	369674	P
67	346987	347054	566492	566559	P
67	369607	369674	704535	704602	P
67	431990	432057	538210	538277	P
67	566492	566559	704535	704602	P
67	566492	566559	1087421	1087488	P
67	720273	720340	1354419	1354486	P
67	776624	776691	1054919	1054986	P
67	905355	905422	1335675	1335742	P
67	276589	276656	598565	598632	P
67	51224	51291	485309	485376	P
67	369395	369462	1364448	1364515	P
67	24786	24853	1005138	1005205	P
67	81165	81232	618249	618316	P
67	102712	102779	302075	302142	P
67	102799	102866	302136	302203	P
67	102812	102879	302123	302190	P
67	173335	173402	618249	618316	P
67	726783	726850	1217406	1217473	P
66	814245	814311	1255700	1255766	F
66	948144	948210	951636	951702	F
66	948144	948210	1356428	1356494	F
66	1023467	1023533	1023480	1023546	F
66	1046074	1046140	1292687	1292753	F
66	72609	72675	1003718	1003784	F
66	443457	443523	1384211	1384277	F
66	543508	543574	1230399	1230465	F
66	543508	543574	1387112	1387178	F
66	647732	647798	1262379	1262445	F
66	856703	856769	1217419	1217485	F
66	31397	31463	606737	606803	P
66	134771	134837	1237472	1237538	P
66	177701	177767	1068964	1069030	P
66	813714	813780	1297195	1297261	P
66	37007	37073	803988	804054	P
66	61276	61342	1083852	1083918	P
66	35685	35751	1045235	1045301	P
66	102890	102956	1217275	1217341	P
66	796974	797040	812211	812277	P
66	384439	384505	1217272	1217338	P
66	544192	544258	594388	594454	P
65	141079	141144	1215452	1215517	F
65	231412	231477	436845	436910	F
65	325909	325974	327082	327147	F
65	438400	438465	438432	438497	F
65	499791	499856	499797	499862	F
65	844370	844435	844426	844491	F
65	910979	911044	1384212	1384277	F
65	441581	441646	1384212	1384277	F
65	24791	24856	1384212	1384277	F
65	329141	329206	890996	891061	F
65	348259	348324	908431	908496	F
65	805102	805167	1217406	1217471	F
65	905355	905420	918713	918778	F
65	302134	302199	856692	856757	F
65	71044	71109	415074	415139	P
65	71044	71109	873311	873376	P
65	101466	101531	896849	896914	P
65	260794	260859	778736	778801	P
65	607714	607779	1161699	1161764	P
65	718168	718233	1017602	1017667	P
65	803987	804052	1052990	1053055	P
65	900091	900156	1163816	1163881	P
65	1166859	1166924	1245803	1245868	P
65	248410	248475	1310089	1310154	P
65	940038	940103	1310089	1310154	P
65	1035107	1035172	1269565	1269630	P
65	265571	265636	805102	805167	P
65	918713	918778	1335677	1335742	P
65	102714	102779	805102	805167	P
65	102805	102870	805102	805167	P
65	369419	369484	1364471	1364536	P
65	812218	812283	933807	933872	P
65	856692	856757	864170	864235	P
65	499791	499856	499791	499856	R
65	499797	499862	499797	499862	R
64	101466	101530	855043	855107	F
64	324632	324696	325090	325154	F
64	339013	339077	979439	979503	F
64	350530	350594	1044602	1044666	F
64	528976	529040	1210392	1210456	F
64	606739	606803	1356557	1356621	F
64	797670	797734	808437	808501	F
64	850568	850632	1053260	1053324	F
64	102352	102416	1057313	1057377	F
64	441579	441643	793017	793081	F
64	1005137	1005201	1307372	1307436	F
64	24789	24853	793017	793081	F
64	484813	484877	1335755	1335819	F
64	850568	850632	925785	925849	F
64	1342225	1342289	1384213	1384277	F
64	912183	912247	992137	992201	F
64	590	654	671325	671389	P
64	74204	74268	671325	671389	P
64	166374	166438	671325	671389	P
64	350526	350590	849416	849480	P
64	441579	441643	1307373	1307437	P
64	451274	451338	1384213	1384277	P
64	793018	793082	1005137	1005201	P
64	910977	911041	1005138	1005202	P
64	1005137	1005201	1053243	1053307	P
64	1101437	1101501	1210392	1210456	P
64	24789	24853	1307373	1307437	P
64	31423	31487	86906	86970	P
64	361316	361380	569692	569756	P
64	668129	668193	1132864	1132928	P
64	734506	734570	879348	879412	P
64	883136	883200	1005137	1005201	P
64	56121	56185	668129	668193	P
64	805064	805128	864289	864353	P
63	248418	248481	638387	638450	F
63	315682	315745	318840	318903	F
63	347676	347739	618850	618913	F
63	354567	354630	354785	354848	F
63	538197	538260	951772	951835	F
63	538197	538260	1037899	1037962	F
63	587514	587577	925662	925725	F
63	638387	638450	940046	940109	F
63	722474	722537	814246	814309	F
63	722474	722537	1255701	1255764	F
63	793018	793081	910978	911041	F
63	793035	793098	850568	850631	F
63	910978	911041	1053243	1053306	F
63	1230748	1230811	1287910	1287973	F
63	1287910	1287973	1387461	1387524	F
63	72848	72911	1003722	1003785	F
63	118685	118748	1381621	1381684	F
63	302079	302142	1217410	1217473	F
63	343185	343248	1217410	1217473	F
63	421240	421303	879350	879413	F
63	430526	430589	929529	929592	F
63	619529	619592	1167999	1168062	F
63	803484	803547	921274	921337	F
63	856577	856640	1116677	1116740	F
63	883136	883199	910978	911041	F
63	151489	151552	778741	778804	F
63	212365	212428	951772	951835	F
63	212365	212428	1037899	1037962	F
63	302136	302199	1217410	1217473	F
63	418715	418778	418745	418808	F
63	418715	418778	876982	877045	F
63	418745	418808	876952	877015	F
63	876952	877015	876982	877045	F
63	951772	951835	1237534	1237597	F
63	1037899	1037962	1237534	1237597	F
63	102712	102775	726783	726846	F
63	151536	151599	951772	951835	F
63	151536	151599	1037899	1037962	F
63	797670	797733	1354628	1354691	F
63	808437	808500	1354628	1354691	F
63	351174	351237	1227882	1227945	P
63	556401	556464	1010120	1010183	P
63	760542	760605	1046076	1046139	P
63	760542	760605	1292689	1292752	P
63	951772	951835	1139548	1139611	P
63	1037899	1037962	1139548	1139611	P
63	47098	47161	57407	57470	P
63	57407	57470	618749	618812	P
63	265569	265632	302079	302142	P
63	384435	384498	942628	942691	P
63	421240	421303	1138825	1138888	P
63	441580	441643	1005138	1005201	P
63	910978	911041	1307373	1307436	P
63	925769	925832	1005137	1005200	P
63	81100	81163	618318	618381	P
63	173270	173333	618318	618381	P
63	265569	265632	302136	302199	P
63	331221	331284	1141967	1142030	P
63	343228	343291	1019505	1019568	P
63	951772	951835	1092347	1092410	P
63	1037899	1037962	1092347	1092410	P
63	331844	331907	343228	343291	P
62	72613	72675	72848	72910	F
62	102893	102955	384439	384501	F
62	313336	313398	1139679	1139741	F
62	328745	328807	1174377	1174439	F
62	409604	409666	512047	512109	F
62	416429	416491	1287910	1287972	F
62	441581	441643	925769	925831	F
62	441584	441646	1381606	1381668	F
62	443458	443520	883137	883199	F
62	443458	443520	925769	925831	F
62	443461	443523	1381606	1381668	F
62	512047	512109	867841	867903	F
62	560401	560463	1234280	1234342	F
62	660225	660287	745384	745446	F
62	705028	705090	1233907	1233969	F
62	793019	793081	1384212	1384274	F
62	874666	874728	1287910	1287972	F
62	905358	905420	970383	970445	F
62	1004163	1004225	1045235	1045297	F
62	1053244	1053306	1384212	1384274	F
62	1139679	1139741	1229592	1229654	F
62	1139679	1139741	1386305	1386367	F
62	24791	24853	925769	925831	F
62	331849	331911	693567	693629	F
62	443458	443520	793019	793081	F
62	443458	443520	1053244	1053306	F
62	451259	451321	1343692	1343754	F
62	726049	726111	726104	726166	F
62	764023	764085	988052	988114	F
62	883137	883199	1384212	1384274	F
62	910979	911041	925769	925831	F
62	910982	911044	1381606	1381668	F
62	925769	925831	1384212	1384274	F
62	992139	992201	1012006	1012068	F
62	118685	118747	1384230	1384292	F
62	904886	904948	1012006	1012068	F
62	24809	24871	1343692	1343754	P
62	276610	276672	1230996	1231058	P
62	276610	276672	1387709	1387771	P
62	347021	347083	1139650	1139712	P
62	421240	421302	734506	734568	P
62	441599	441661	1343692	1343754	P
62	443458	443520	1307373	1307435	P
62	443476	443538	1343692	1343754	P
62	690819	690881	797671	797733	P
62	690819	690881	808438	808500	P
62	1005138	1005200	1384212	1384274	P
62	1087455	1087517	1139650	1139712	P
62	1342242	1342304	1343692	1343754	P
62	443458	443520	1005138	1005200	P
62	451274	451336	1381606	1381668	P
62	910997	911059	1343692	1343754	P
62	1102471	1102533	1245157	1245219	P
62	1307373	1307435	1384212	1384274	P
62	222266	222328	984480	984542	P
62	706298	706360	902728	902790	P
61	24359	24420	933438	933499	F
61	300465	300526	1149879	1149940	F
61	347059	347120	704631	704692	F
61	421470	421531	879586	879647	F
61	451277	451338	1005138	1005199	F
61	588603	588664	850527	850588	F
61	606672	606733	1284572	1284633	F
61	844067	844128	910540	910601	F
61	992140	992201	1254978	1255039	F
61	331805	331866	331884	331945	F
61	451277	451338	1307373	1307434	F
61	474911	474972	1150035	1150096	F
61	478090	478151	1083340	1083401	F
61	478090	478151	1089661	1089722	F
61	484487	484548	1369333	1369394	F
61	553869	553930	888579	888640	F
61	795830	795891	795860	795921	F
61	805106	805167	856694	856755	F
61	883138	883199	1342225	1342286	F
61	925770	925831	1342225	1342286	F
61	1012007	1012068	1254978	1255039	F
61	302136	302197	805106	805167	F
61	552699	552760	552766	552827	F
61	793020	793081	1342225	1342286	F
61	1053245	1053306	1342225	1342286	F
61	1065496	1065557	1376659	1376720	F
61	177847	177908	417113	417174	F
61	177847	177908	875350	875411	F
61	302079	302140	805106	805167	F
61	343185	343246	805106	805167	F
61	458086	458147	673611	673672	F
61	856579	856640	979432	979493	F
61	346899	346960	660253	660314	P
61	347059	347120	1229513	1229574	P
61	347059	347120	1386226	1386287	P
61	451277	451338	793020	793081	P
61	451277	451338	1053245	1053306	P
61	1127422	1127483	1380411	1380472	P
61	451277	451338	883138	883199	P
61	451277	451338	925770	925831	P
61	617913	617974	1005244	1005305	P
61	738425	738486	902829	902890	P
61	1307373	1307434	1342225	1342286	P
61	805106	805167	864172	864233	P
61	1005138	1005199	1342225	1342286	P
60	35507	35567	36998	37058	F
60	37046	37106	517054	517114	F
60	58759	58819	1010092	1010152	F
60	220257	220317	586178	586238	F
60	297849	297909	347541	347601	F
60	300374	300434	1297197	1297257	F
60	705028	705088	1390620	1390680	F
60	802003	802063	1144173	1144233	F
60	940594	940654	940631	940691	F
60	947151	947211	1047463	1047523	F
60	1154293	1154353	1154388	1154448	F
60	134741	134801	529092	529152	F
60	231495	231555	436929	436989	F
60	693524	693584	693569	693629	F
60	1258664	1258724	1351617	1351677	F
60	102810	102870	726790	726850	F
60	245578	245638	1250894	1250954	F
60	297665	297725	1256806	1256866	F
60	302073	302133	856688	856748	F
60	516907	516967	516973	517033	F
60	43723	43783	791658	791718	P
60	121241	121301	578294	578354	P
60	235731	235791	347541	347601	P
60	247276	247336	313622	313682	P
60	300374	300434	813718	813778	P
60	307878	307938	512056	512116	P
60	430893	430953	430893	430953	P
60	499602	499662	1298008	1298068	P
60	618871	618931	1144173	1144233	P
60	660226	660286	1285325	1285385	P
60	745385	745445	1285325	1285385	P
60	745386	745446	803425	803485	P
60	849416	849476	1044602	1044662	P
60	134741	134801	1101325	1101385	P
60	693199	693259	1230608	1230668	P
60	693199	693259	1387321	1387381	P
60	35633	35693	1045217	1045277	P
60	151489	151549	260794	260854	P
60	35828	35888	1045127	1045187	P
60	474599	474659	1250894	1250954	P
59	94626	94685	947179	947238	F
59	102345	102404	708109	708168	F
59	157763	157822	157782	157841	F
59	499791	499850	499803	499862	F
59	502543	502602	502658	502717	F
59	803426	803485	1285325	1285384	F
59	883140	883199	1381606	1381665	F
59	912196	912255	1255097	1255156	F
59	925772	925831	1381606	1381665	F
59	1056178	1056237	1335660	1335719	F
59	1140004	1140063	1149723	1149782	F
59	1163422	1163481	1313503	1313562	F
59	95108	95167	739200	739259	F
59	102345	102404	1049396	1049455	F
59	217432	217491	921270	921329	F
59	529033	529092	673066	673125	F
59	708109	708168	1057306	1057365	F
59	714789	714848	1067321	1067380	F
59	744862	744921	747537	747596	F
59	793022	793081	1381606	1381665	F
59	1053247	1053306	1381606	1381665	F
59	1305715	1305774	1307555	1307614	F
59	331838	331897	864256	864315	F
59	722376	722435	1116595	1116654	F
59	7622	7681	823386	823445	F
59	338789	338848	896558	896617	F
59	942628	942687	1217279	1217338	F
59	36924	36983	231493	231552	P
59	140666	140725	965188	965247	P
59	339014	339073	1250888	1250947	P
59	716670	716729	776418	776477	P
59	979440	979499	1250888	1250947	P
59	1307373	1307432	1381606	1381665	P
59	102893	102952	942628	942687	P
59	673066	673125	1101385	1101444	P
59	1005138	1005197	1381606	1381665	P
59	24693	24752	47157	47216	P
59	24693	24752	618808	618867	P
59	47157	47216	701151	701210	P
59	331838	331897	1217328	1217387	P
59	618808	618867	701151	701210	P
59	499791	499850	499791	499850	R
59	499803	499862	499803	499862	R
58	24798	24856	1381610	1381668	F
58	39258	39316	1338055	1338113	F
58	105360	105418	259106	259164	F
58	316126	316184	1331887	1331945	F
58	373227	373285	840892	840950	F
58	574183	574241	1283161	1283219	F
58	589125	589183	1120501	1120559	F
58	1342231	1342289	1381610	1381668	F
58	1380467	1380525	1380536	1380594	F
58	44982	45040	466878	466936	F
58	89714	89772	1237628	1237686	F
58	157404	157462	1096480	1096538	F
58	466989	467047	619111	619169	F
58	523694	523752	1045344	1045402	F
58	856711	856769	1217427	1217485	F
58	1116628	1116686	1116715	1116773	F
58	265623	265681	864257	864315	F
58	339017	339075	992145	992203	F
58	343183	343241	856692	856750	F
58	568466	568524	1146552	1146610	F
58	693536	693594	1019524	1019582	F
58	693557	693615	864257	864315	F
58	979443	979501	992145	992203	F
58	1254988	1255046	1255097	1255155	F
58	187796	187854	704460	704518	P
58	230868	230926	327089	327147	P
58	259106	259164	888914	888972	P
58	347487	347545	1342428	1342486	P
58	912142	912200	1250930	1250988	P
58	921266	921324	1045345	1045403	P
58	106264	106322	891168	891226	P
58	281605	281663	802142	802200	P
58	764745	764803	801822	801880	P
58	908299	908357	1053092	1053150	P
58	1045344	1045402	1106725	1106783	P
58	1299523	1299581	1351529	1351587	P
58	265623	265681	1217328	1217386	P
58	348558	348616	1122418	1122476	P
58	693557	693615	1217328	1217386	P
58	102708	102766	856703	856761	P
58	142463	142521	668689	668747	P
58	287814	287872	1285522	1285580	P
58	385634	385692	587350	587408	P
58	797654	797712	1112542	1112600	P
57	187739	187796	938168	938225	F
57	265633	265690	331849	331906	F
57	314418	314475	947146	947203	F
57	324685	324742	386444	386501	F
57	347549	347606	485657	485714	F
57	441562	441619	1332101	1332158	F
57	553898	553955	600793	600850	F
57	690771	690828	900234	900291	F
57	769073	769130	829432	829489	F
57	815828	815885	1285158	1285215	F
57	1165828	1165885	1227944	1228001	F
57	102766	102823	331805	331862	F
57	145293	145350	793041	793098	F
57	145293	145350	850574	850631	F
57	145293	145350	925791	925848	F
57	145293	145350	1053266	1053323	F
57	386570	386627	967943	968000	F
57	704461	704518	803810	803867	F
57	768152	768209	1082301	1082358	F
57	908421	908478	951562	951619	F
57	921267	921324	1106725	1106782	F
57	921267	921324	1285380	1285437	F
57	1106725	1106782	1285380	1285437	F
57	722383	722440	912196	912253	F
57	722383	722440	1255097	1255154	F
57	1015766	1015823	1015874	1015931	F
57	1183949	1184006	1184024	1184081	F
57	324467	324524	346733	346790	P
57	638387	638444	1310089	1310146	P
57	739983	740040	1214910	1214967	P
57	803574	803631	1356371	1356428	P
57	1031242	1031299	1031991	1032048	P
57	1127358	1127415	1380550	1380607	P
57	1323130	1323187	1375046	1375103	P
57	133366	133423	1229442	1229499	P
57	133366	133423	1386155	1386212	P
57	324685	324742	1233895	1233952	P
57	324685	324742	1390608	1390665	P
57	523695	523752	921267	921324	P
57	1045345	1045402	1285380	1285437	P
57	1075177	1075234	1234046	1234103	P
57	523695	523752	1285380	1285437	P
57	573533	573590	648029	648086	P
57	1096535	1096592	1143659	1143716	P
57	265633	265690	343229	343286	P
57	912191	912248	1250887	1250944	P
57	1250887	1250944	1254983	1255040	P
56	188116	188172	673062	673118	F
56	327251	327307	327854	327910	F
56	418052	418108	926050	926106	F
56	506897	506953	1300130	1300186	F
56	557317	557373	1352380	1352436	F
56	606820	606876	627701	627757	F
56	647742	647798	1262389	1262445	F
56	718453	718509	718458	718514	F
56	764347	764403	988388	988444	F
56	797671	797727	1116082	1116138	F
56	808438	808494	1116082	1116138	F
56	876289	876345	926050	926106	F
56	898358	898414	905960	906016	F
56	1053226	1053282	1332102	1332158	F
56	56115	56171	983643	983699	F
56	409612	409668	1118298	1118354	F
56	528007	528063	1245220	1245276	F
56	598565	598621	1231012	1231068	F
56	598565	598621	1387725	1387781	F
56	867849	867905	1118298	1118354	F
56	1087585	1087641	1364493	1364549	F
56	29473	29529	587914	587970	F
56	751320	751376	751347	751403	F
56	14818	14874	269418	269474	F
56	339017	339073	912191	912247	F
56	339017	339073	1254983	1255039	F
56	912191	912247	979443	979499	F
56	979443	979499	1254983	1255039	F
56	1065486	1065542	1376649	1376705	F
56	1116082	1116138	1354629	1354685	F
56	187740	187796	443843	443899	P
56	241148	241204	347027	347083	P
56	241148	241204	1087461	1087517	P
56	276600	276656	598565	598621	P
56	301954	302010	750001	750057	P
56	322463	322519	1044947	1045003	P
56	324634	324690	1144424	1144480	P
56	324685	324741	705017	705073	P
56	325092	325148	1144424	1144480	P
56	373228	373284	457563	457619	P
56	457563	457619	840893	840949	P
56	488600	488656	490867	490923	P
56	488705	488761	490867	490923	P
56	668137	668193	1132864	1132920	P
56	690825	690881	1116082	1116138	P
56	203543	203599	1200907	1200963	P
56	951723	951779	1001537	1001593	P
56	1021587	1021643	1146138	1146194	P
56	1071337	1071393	1262529	1262585	P
56	1092566	1092622	1093114	1093170	P
56	1210547	1210603	1234056	1234112	P
56	1229228	1229284	1375045	1375101	P
56	1375045	1375101	1385941	1385997	P
56	1056189	1056245	1306944	1307000	P
56	102719	102775	856694	856750	P
56	102810	102866	856694	856750	P
56	343228	343284	693524	693580	P
56	343230	343286	693567	693623	P
56	992145	992201	1250888	1250944	P
55	24798	24853	883144	883199	F
55	30005	30060	345649	345704	F
55	90471	90526	410889	410944	F
55	90471	90526	869126	869181	F
55	121246	121301	1363047	1363102	F
55	212374	212429	538206	538261	F
55	313325	313380	1381210	1381265	F
55	461925	461980	915253	915308	F
55	474606	474661	856587	856642	F
55	538206	538261	1237543	1237598	F
55	764423	764478	988472	988527	F
55	764749	764804	1045344	1045399	F
55	778417	778472	1233138	1233193	F
55	778417	778472	1389851	1389906	F
55	808453	808508	1045032	1045087	F
55	983644	983699	1132859	1132914	F
55	1044948	1045003	1044991	1045046	F
55	1093169	1093224	1095232	1095287	F
55	1229581	1229636	1381210	1381265	F
55	1381210	1381265	1386294	1386349	F
55	24798	24853	793026	793081	F
55	24798	24853	1053251	1053306	F
55	149446	149501	669626	669681	F
55	346931	346986	854618	854673	F
55	354793	354848	355023	355078	F
55	523694	523749	764749	764804	F
55	673091	673146	948155	948210	F
55	673091	673146	951647	951702	F
55	673091	673146	1356439	1356494	F
55	902507	902562	1110624	1110679	F
55	1085771	1085826	1085959	1086014	F
55	1132548	1132603	1340955	1341010	F
55	1229228	1229283	1323132	1323187	F
55	1323132	1323187	1385941	1385996	F
55	80872	80927	420631	420686	F
55	173042	173097	420631	420686	F
55	183418	183473	1347521	1347576	F
55	217436	217491	803484	803539	F
55	241200	241255	1139703	1139758	F
55	265668	265723	864257	864312	F
55	276848	276903	276931	276986	F
55	620310	620365	839791	839846	F
55	900390	900445	951731	951786	F
55	1053061	1053116	1292514	1292569	F
55	212337	212392	1116076	1116131	F
55	288184	288239	529099	529154	F
55	406202	406257	1215376	1215431	F
55	748729	748784	809034	809089	F
55	24798	24853	1307373	1307428	P
55	151477	151532	1336123	1336178	P
55	245576	245631	856587	856642	P
55	929547	929602	1002076	1002131	P
55	979393	979448	1380549	1380604	P
55	24798	24853	1005138	1005193	P
55	188757	188812	716766	716821	P
55	217431	217486	764750	764805	P
55	265668	265723	1217331	1217386	P
55	411723	411778	1089945	1090000	P
55	519798	519853	902507	902562	P
55	764749	764804	1106728	1106783	P
55	869960	870015	1089945	1090000	P
55	314171	314226	407516	407571	P
55	420631	420686	618548	618603	P
55	543554	543609	1069003	1069058	P
55	1092383	1092438	1116076	1116131	P
55	288184	288239	1101323	1101378	P
54	57400	57454	242919	242973	F
54	72611	72665	1095230	1095284	F
54	217432	217486	1106728	1106782	F
54	347552	347606	485714	485768	F
54	365049	365103	365091	365145	F
54	475605	475659	475670	475724	F
54	529014	529068	908445	908499	F
54	671354	671408	671516	671570	F
54	744782	744836	744836	744890	F
54	888924	888978	1144184	1144238	F
54	915254	915308	1374858	1374912	F
54	961897	961951	1044990	1045044	F
54	979393	979447	1127361	1127415	F
54	1092272	1092326	1132093	1132147	F
54	82897	82951	266398	266452	F
54	151545	151599	538206	538260	F
54	175067	175121	266398	266452	F
54	436681	436735	1185915	1185969	F
54	512055	512109	1118298	1118352	F
54	517033	517087	951485	951539	F
54	1003720	1003774	1095230	1095284	F
54	1313510	1313564	1348964	1349018	F
54	24712	24766	802087	802141	F
54	35513	35567	1052985	1053039	F
54	89714	89768	212459	212513	F
54	89714	89768	581190	581244	F
54	116854	116908	1099145	1099199	F
54	217432	217486	1285383	1285437	F
54	302145	302199	856703	856757	F
54	333268	333322	743124	743178	F
54	701170	701224	802087	802141	F
54	724644	724698	1096501	1096555	F
54	801822	801876	1106729	1106783	F
54	846892	846946	1224003	1224057	F
54	1073914	1073968	1074006	1074060	F
54	31492	31546	438336	438390	F
54	142024	142078	393356	393410	F
54	265606	265660	1019528	1019582	F
54	302088	302142	856703	856757	F
54	339013	339067	856586	856640	F
54	343194	343248	856703	856757	F
54	348292	348346	529008	529062	F
54	31409	31463	627626	627680	P
54	36927	36981	436929	436983	P
54	86879	86933	704480	704534	P
54	102812	102866	302079	302133	P
54	105354	105408	1144184	1144238	P
54	149547	149601	287809	287863	P
54	212374	212428	1139548	1139602	P
54	217432	217486	523695	523749	P
54	224791	224845	503351	503405	P
54	265578	265632	302079	302133	P
54	441564	441618	1112547	1112601	P
54	764750	764804	921270	921324	P
54	908445	908499	1101409	1101463	P
54	1053227	1053281	1112547	1112601	P
54	1112547	1112601	1332103	1332157	P
54	151545	151599	1139548	1139602	P
54	151549	151603	1001440	1001494	P
54	159457	159511	1231198	1231252	P
54	159457	159511	1387911	1387965	P
54	217432	217486	1045345	1045399	P
54	407796	407850	547219	547273	P
54	764750	764804	1285383	1285437	P
54	801822	801876	1045344	1045398	P
54	116854	116908	531278	531332	P
54	134748	134802	151509	151563	P
54	523694	523748	801822	801876	P
54	856703	856757	864170	864224	P
54	348292	348346	1101415	1101469	P
54	916132	916186	1285930	1285984	P
54	1116602	1116656	1250885	1250939	P
53	3276	3329	745119	745172	F
53	44676	44729	814474	814527	F
53	72847	72900	1093168	1093221	F
53	76890	76943	745119	745172	F
53	169060	169113	745119	745172	F
53	430839	430892	430987	431040	F
53	432007	432060	1001444	1001497	F
53	452683	452736	458031	458084	F
53	499791	499844	499809	499862	F
53	566523	566576	1374876	1374929	F
53	644698	644751	840587	840640	F
53	690768	690821	938165	938218	F
53	760146	760199	844959	845012	F
53	801822	801875	1285384	1285437	F
53	888568	888621	1288870	1288923	F
53	961898	961951	1044948	1045001	F
53	1023467	1023520	1023493	1023546	F
53	1121687	1121740	1132095	1132148	F
53	1227939	1227992	1267690	1267743	F
53	1326337	1326390	1326760	1326813	F
53	1354418	1354471	1354510	1354563	F
53	1357418	1357471	1357483	1357536	F
53	474606	474659	1116687	1116740	F
53	787147	787200	1085957	1086010	F
53	801822	801875	921271	921324	F
53	850536	850589	1101312	1101365	F
53	850568	850621	883153	883206	F
53	902838	902891	1116746	1116799	F
53	904897	904950	1255097	1255150	F
53	134748	134801	288184	288237	F
53	217433	217486	801822	801875	F
53	230577	230630	245306	245359	F
53	343238	343291	1217328	1217381	F
53	441565	441618	797654	797707	F
53	797654	797707	1053228	1053281	F
53	797654	797707	1332104	1332157	F
53	1106722	1106775	1283172	1283225	F
53	151510	151563	1101325	1101378	F
53	281618	281671	452630	452683	F
53	339014	339067	474606	474659	F
53	343238	343291	902824	902877	F
53	474606	474659	979440	979493	F
53	693517	693570	864262	864315	F
53	722383	722436	904897	904950	F
53	820019	820072	1045134	1045187	F
53	856663	856716	1217301	1217354	F
53	1101325	1101378	1237508	1237561	F
53	113756	113809	920423	920476	P
53	146685	146738	313316	313369	P
53	221247	221300	350445	350498	P
53	307885	307938	409613	409666	P
53	307885	307938	867850	867903	P
53	322465	322518	961898	961951	P
53	355669	355722	598547	598600	P
53	417432	417485	992085	992138	P
53	603054	603107	898344	898397	P
53	829416	829469	1115007	1115060	P
53	875669	875722	992085	992138	P
53	900334	900387	908579	908632	P
53	972157	972210	1255044	1255097	P
53	1327026	1327079	1342433	1342486	P
53	17535	17588	1340959	1341012	P
53	42957	43010	971901	971954	P
53	98544	98597	331203	331256	P
53	222275	222328	984480	984533	P
53	245578	245631	1116687	1116740	P
53	307885	307938	1118299	1118352	P
53	343238	343291	864262	864315	P
53	529112	529165	850536	850589	P
53	847949	848002	1171603	1171656	P
53	850568	850621	1307366	1307419	P
53	139473	139526	1307752	1307805	P
53	141470	141523	180672	180725	P
53	493179	493232	517366	517419	P
53	523702	523755	1283172	1283225	P
53	745122	745175	1143526	1143579	P
53	908139	908192	1069009	1069062	P
53	151510	151563	529099	529152	P
53	245578	245631	339014	339067	P
53	245578	245631	979440	979493	P
53	356001	356054	364832	364885	P
53	529099	529152	1237508	1237561	P
53	856587	856640	1250894	1250947	P
53	856663	856716	864289	864342	P
53	499791	499844	499791	499844	R
53	499809	499862	499809	499862	R
52	1451	1503	583082	583134	F
52	43626	43678	925787	925839	F
52	72613	72665	1093169	1093221	F
52	72848	72900	1095232	1095284	F
52	75065	75117	583082	583134	F
52	94544	94596	384749	384801	F
52	123854	123906	1036677	1036729	F
52	167235	167287	583082	583134	F
52	251384	251436	251418	251470	F
52	297857	297909	485657	485709	F
52	314423	314475	1047463	1047515	F
52	438743	438795	1057313	1057365	F
52	601787	601839	1345305	1345357	F
52	627628	627680	1356557	1356609	F
52	746309	746361	751833	751885	F
52	891259	891311	910391	910443	F
52	927720	927772	927776	927828	F
52	1049403	1049455	1057313	1057365	F
52	1073874	1073926	1074081	1074133	F
52	1092274	1092326	1121687	1121739	F
52	47631	47683	474658	474710	F
52	89648	89700	598530	598582	F
52	302145	302197	805115	805167	F
52	385924	385976	1100201	1100253	F
52	406264	406316	806663	806715	F
52	588612	588664	1101312	1101364	F
52	588646	588698	1093174	1093226	F
52	779562	779614	1290566	1290618	F
52	805115	805167	1217419	1217471	F
52	812127	812179	1250895	1250947	F
52	845787	845839	1243796	1243848	F
52	1003722	1003774	1093169	1093221	F
52	1092570	1092622	1350235	1350287	F
52	1163429	1163481	1348964	1349016	F
52	212340	212392	797668	797720	F
52	302088	302140	805115	805167	F
52	302180	302232	343139	343191	F
52	343194	343246	805115	805167	F
52	369852	369904	1090763	1090815	F
52	517398	517450	1096057	1096109	F
52	1116602	1116654	1254988	1255040	F
52	134938	134990	718479	718531	F
52	302180	302232	1217364	1217416	F
52	554538	554590	554922	554974	F
52	762757	762809	896912	896964	F
52	793004	793056	1116066	1116118	F
52	846337	846389	1036114	1036166	F
52	999077	999129	1297710	1297762	F
52	37	89	845516	845568	P
52	73651	73703	845516	845568	P
52	118680	118732	1343707	1343759	P
52	165821	165873	845516	845568	P
52	185209	185261	479417	479469	P
52	235731	235783	485657	485709	P
52	517209	517261	963468	963520	P
52	599164	599216	1093442	1093494	P
52	720288	720340	1354511	1354563	P
52	781553	781605	1297284	1297336	P
52	847368	847420	932184	932236	P
52	1093114	1093166	1350235	1350287	P
52	35708	35760	1004154	1004206	P
52	64638	64690	747514	747566	P
52	217375	217427	1283070	1283122	P
52	302036	302088	331952	332004	P
52	339014	339066	812127	812179	P
52	385924	385976	530224	530276	P
52	452164	452216	486528	486580	P
52	529113	529165	588612	588664	P
52	673098	673150	829926	829978	P
52	805115	805167	864172	864224	P
52	812127	812179	979440	979492	P
52	302180	302232	864227	864279	P
52	411713	411765	1076577	1076629	P
52	738425	738477	1116746	1116798	P
52	869950	870002	1076577	1076629	P
52	722383	722435	1250887	1250939	P
52	1250887	1250939	1255097	1255149	P
51	59828	59879	512844	512895	F
51	61671	61722	1231037	1231088	F
51	61671	61722	1387750	1387801	F
51	187817	187868	348404	348455	F
51	189308	189359	322428	322479	F
51	360639	360690	360690	360741	F
51	415953	416004	811669	811720	F
51	461879	461930	599296	599347	F
51	461880	461931	1106306	1106357	F
51	506897	506948	506949	507000	F
51	619231	619282	825102	825153	F
51	673059	673110	900227	900278	F
51	712796	712847	712813	712864	F
51	718453	718504	718463	718514	F
51	787149	787200	1085771	1085822	F
51	806891	806942	833453	833504	F
51	811669	811720	874190	874241	F
51	920260	920311	1367332	1367383	F
51	1231037	1231088	1313528	1313579	F
51	1313528	1313579	1387750	1387801	F
51	43626	43677	793037	793088	F
51	43626	43677	850570	850621	F
51	43626	43677	1053262	1053313	F
51	301879	301930	466989	467040	F
51	301879	301930	619111	619162	F
51	338690	338741	1313416	1313467	F
51	346909	346960	803408	803459	F
51	502566	502617	1018556	1018607	F
51	503718	503769	660499	660550	F
51	588644	588695	1121703	1121754	F
51	992145	992196	1116690	1116741	F
51	1116690	1116741	1254983	1255034	F
51	1132092	1132143	1332117	1332168	F
51	102890	102941	864302	864353	F
51	348273	348324	529014	529065	F
51	902828	902879	1217332	1217383	F
51	992150	992201	1116602	1116653	F
51	1012012	1012063	1116690	1116741	F
51	1012017	1012068	1116602	1116653	F
51	1034091	1034142	1277208	1277259	F
51	1088054	1088105	1104824	1104875	F
51	1171549	1171600	1242963	1243014	F
51	43357	43408	1068901	1068952	F
51	231207	231258	896530	896581	F
51	339022	339073	722383	722434	F
51	339022	339073	1116602	1116653	F
51	339022	339073	1255097	1255148	F
51	347972	348023	704759	704810	F
51	688918	688969	981464	981515	F
51	722383	722434	979448	979499	F
51	856665	856716	902799	902850	F
51	889384	889435	889514	889565	F
51	979448	979499	1116602	1116653	F
51	979448	979499	1255097	1255148	F
51	992150	992201	1255097	1255148	F
51	1011495	1011546	1246241	1246292	F
51	1198141	1198192	1298261	1298312	F
51	146685	146736	1229574	1229625	P
51	146685	146736	1386287	1386338	P
51	185631	185682	300520	300571	P
51	212378	212429	432006	432057	P
51	260782	260833	588625	588676	P
51	361418	361469	1332120	1332171	P
51	432006	432057	1237547	1237598	P
51	461566	461617	703215	703266	P
51	461880	461931	524120	524171	P
51	727547	727598	947175	947226	P
51	740761	740812	1270309	1270360	P
51	787148	787199	1057077	1057128	P
51	811669	811720	1206839	1206890	P
51	819321	819372	1230514	1230565	P
51	819321	819372	1387227	1387278	P
51	35516	35567	804003	804054	P
51	212835	212886	660451	660502	P
51	265671	265722	902828	902879	P
51	338796	338847	908136	908187	P
51	533305	533356	1380742	1380793	P
51	573539	573590	1036682	1036733	P
51	684288	684339	1349980	1350031	P
51	879436	879487	1138752	1138803	P
51	913456	913507	1380742	1380793	P
51	1146535	1146586	1260093	1260144	P
51	6541	6592	17900	17951	P
51	14769	14820	1092577	1092628	P
51	17537	17588	1132552	1132603	P
51	17900	17951	80155	80206	P
51	17900	17951	172325	172376	P
51	302179	302230	331777	331828	P
51	348273	348324	1101412	1101463	P
51	525602	525653	1088054	1088105	P
51	581036	581087	900387	900438	P
51	683166	683217	843787	843838	P
51	760524	760575	889628	889679	P
51	864297	864348	902791	902842	P
51	896565	896616	908136	908187	P
51	902826	902877	1019505	1019556	P
51	1117046	1117097	1242964	1243015	P
51	293553	293604	933477	933528	P
51	331842	331893	902828	902879	P
51	421320	421371	1138753	1138804	P
51	438397	438448	1363413	1363464	P
51	896530	896581	960773	960824	P
50	72618	72668	588646	588696	F
50	72853	72903	588646	588696	F
50	90484	90534	490881	490931	F
50	134733	134783	189308	189358	F
50	145037	145087	355761	355811	F
50	187733	187783	529027	529077	F
50	187739	187789	690771	690821	F
50	187739	187789	900234	900284	F
50	188120	188170	529033	529083	F
50	244829	244879	245311	245361	F
50	267721	267771	920423	920473	F
50	288148	288198	432007	432057	F
50	288148	288198	1001444	1001494	F
50	320097	320147	715557	715607	F
50	386435	386485	1034663	1034713	F
50	404611	404661	404654	404704	F
50	415954	416004	778035	778085	F
50	415972	416022	1101412	1101462	F
50	432007	432057	1139548	1139598	F
50	474609	474659	992145	992195	F
50	474609	474659	1254983	1255033	F
50	494645	494695	1149004	1149054	F
50	520336	520386	1349282	1349332	F
50	529015	529065	1206821	1206871	F
50	540686	540736	921273	921323	F
50	599297	599347	1106306	1106356	F
50	716659	716709	716687	716737	F
50	749959	750009	750004	750054	F
50	778035	778085	874191	874241	F
50	801825	801875	803484	803534	F
50	803484	803534	1285387	1285437	F
50	856590	856640	992145	992195	F
50	856590	856640	1254983	1255033	F
50	874209	874259	1101412	1101462	F
50	883192	883242	1251999	1252049	F
50	900234	900284	938168	938218	F
50	908446	908496	1206821	1206871	F
50	972154	972204	1175713	1175763	F
50	1001444	1001494	1092347	1092397	F
50	1001444	1001494	1139548	1139598	F
50	1005151	1005201	1307386	1307436	F
50	1075410	1075460	1094592	1094642	F
50	217435	217485	540686	540736	F
50	474609	474659	1012012	1012062	F
50	540686	540736	801824	801874	F
50	540686	540736	1106731	1106781	F
50	540686	540736	1285386	1285436	F
50	543554	543604	860142	860192	F
50	588646	588696	1003727	1003777	F
50	717168	717218	915562	915612	F
50	856590	856640	1012012	1012062	F
50	928536	928586	1352357	1352407	F
50	1092272	1092322	1332118	1332168	F
50	113483	113533	493257	493307	F
50	212342	212392	808437	808487	F
50	265671	265721	738436	738486	F
50	331777	331827	864229	864279	F
50	348274	348324	1206821	1206871	F
50	421321	421371	879436	879486	F
50	568474	568524	1146560	1146610	F
50	738436	738486	864260	864310	F
50	739538	739588	1123184	1123234	F
50	803484	803534	1106732	1106782	F
50	814773	814823	1163667	1163717	F
50	906480	906530	906512	906562	F
50	1073966	1074016	1074081	1074131	F
50	212342	212392	1354628	1354678	F
50	320101	320151	1091463	1091513	F
50	474609	474659	912191	912241	F
50	731430	731480	957778	957828	F
50	856590	856640	912191	912241	F
50	967792	967842	1046077	1046127	F
50	967792	967842	1292690	1292740	F
50	33262	33312	346758	346808	P
50	43620	43670	1343710	1343760	P
50	47111	47161	57407	57457	P
50	64645	64695	744983	745033	P
50	113759	113809	267721	267771	P
50	122724	122774	418054	418104	P
50	122724	122774	876291	876341	P
50	122724	122774	926052	926102	P
50	134732	134782	797686	797736	P
50	185207	185257	1018550	1018600	P
50	187733	187783	1101400	1101450	P
50	188120	188170	1101394	1101444	P
50	189309	189359	1045030	1045080	P
50	212378	212428	1001444	1001494	P
50	245578	245628	992145	992195	P
50	245578	245628	1254983	1255033	P
50	269406	269456	980331	980381	P
50	301957	302007	749959	750009	P
50	322427	322477	797686	797736	P
50	326668	326718	934798	934848	P
50	415972	416022	529015	529065	P
50	415972	416022	908446	908496	P
50	432007	432057	951785	951835	P
50	432007	432057	1037912	1037962	P
50	524121	524171	599297	599347	P
50	529015	529065	874209	874259	P
50	538210	538260	1001444	1001494	P
50	540686	540736	764751	764801	P
50	540686	540736	1045346	1045396	P
50	617924	617974	1005244	1005294	P
50	668143	668193	983649	983699	P
50	705032	705082	1034663	1034713	P
50	778035	778085	1206839	1206889	P
50	812233	812283	933807	933857	P
50	874209	874259	908446	908496	P
50	951785	951835	1001444	1001494	P
50	1001444	1001494	1037912	1037962	P
50	1001444	1001494	1237547	1237597	P
50	1034663	1034713	1233911	1233961	P
50	1034663	1034713	1390624	1390674	P
50	1057077	1057127	1085771	1085821	P
50	1101412	1101462	1206821	1206871	P
50	1110091	1110141	1349282	1349332	P
50	1117047	1117097	1171550	1171600	P
50	1251999	1252049	1307330	1307380	P
50	1284662	1284712	1381589	1381639	P
50	121470	121520	135025	135075	P
50	151549	151599	432007	432057	P
50	245578	245628	1012012	1012062	P
50	276538	276588	598629	598679	P
50	331777	331827	1217364	1217414	P
50	523696	523746	540686	540736	P
50	535224	535274	1002473	1002523	P
50	764750	764800	803484	803534	P
50	803484	803534	1045345	1045395	P
50	1237433	1237483	1307426	1307476	P
50	3279	3329	1143529	1143579	P
50	76893	76943	1143529	1143579	P
50	169063	169113	1143529	1143579	P
50	331777	331827	343139	343189	P
50	348274	348324	415972	416022	P
50	348274	348324	874209	874259	P
50	523695	523745	803484	803534	P
50	746981	747031	1175768	1175818	P
50	792704	792754	859763	859813	P
50	245578	245628	912191	912241	P
50	265673	265723	343241	343291	P
50	278338	278388	444364	444414	P
50	570453	570503	1309480	1309530	P
50	738436	738486	1217333	1217383	P
50	758025	758075	1147200	1147250	P
50	760554	760604	967792	967842	P
50	860142	860192	1069008	1069058	P
49	43621	43670	118680	118729	F
49	56103	56152	983600	983649	F
49	105359	105408	618871	618920	F
49	244061	244110	1372568	1372617	F
49	297860	297909	485714	485763	F
49	331804	331853	331917	331966	F
49	418034	418083	746288	746337	F
49	470222	470271	518551	518600	F
49	479414	479463	599295	599344	F
49	507971	508020	1147202	1147251	F
49	538212	538261	581111	581160	F
49	589362	589411	803549	803598	F
49	622454	622503	922380	922429	F
49	675356	675405	885323	885372	F
49	704845	704894	704871	704920	F
49	718232	718281	1140066	1140115	F
49	746288	746337	876271	876320	F
49	797389	797438	797396	797445	F
49	802014	802063	888924	888973	F
49	810639	810688	1087909	1087958	F
49	833798	833847	951239	951288	F
49	900283	900332	1115967	1116016	F
49	1003727	1003776	1121705	1121754	F
49	1087909	1087958	1383379	1383428	F
49	1285222	1285271	1285238	1285287	F
49	1344636	1344685	1344684	1344733	F
49	72618	72667	1121705	1121754	F
49	72853	72902	1121705	1121754	F
49	132889	132938	347645	347694	F
49	149547	149596	1285531	1285580	F
49	188115	188164	690766	690815	F
49	212302	212351	1237434	1237483	F
49	230581	230630	244828	244877	F
49	233276	233325	1154294	1154343	F
49	233276	233325	1154389	1154438	F
49	256761	256810	476409	476458	F
49	261326	261375	351196	351245	F
49	430533	430582	603043	603092	F
49	475750	475799	812189	812238	F
49	540687	540736	803484	803533	F
49	559279	559328	1093271	1093320	F
49	648028	648077	1036681	1036730	F
49	697274	697323	796974	797023	F
49	864262	864311	1019505	1019554	F
49	1258675	1258724	1351628	1351677	F
49	89076	89125	462376	462425	F
49	102384	102433	737025	737074	F
49	124050	124099	716767	716816	F
49	142172	142221	833262	833311	F
49	316194	316243	316234	316283	F
49	347972	348021	803735	803784	F
49	526306	526355	1283176	1283225	F
49	603043	603092	929536	929585	F
49	690832	690881	1092383	1092432	F
49	726892	726941	741914	741963	F
49	744984	745033	968837	968886	F
49	785291	785340	797688	797737	F
49	95109	95158	925081	925130	F
49	148101	148150	1060534	1060583	F
49	265673	265722	1019505	1019554	F
49	302194	302243	480806	480855	F
49	331844	331893	1019505	1019554	F
49	385924	385973	533137	533186	F
49	506977	507026	611650	611699	F
49	509263	509312	1000149	1000198	F
49	574153	574202	669586	669635	F
49	684052	684101	1297376	1297425	F
49	739201	739250	925081	925130	F
49	1234045	1234094	1375036	1375085	F
49	105359	105408	802014	802063	P
49	134734	134783	1045031	1045080	P
49	189308	189357	797686	797735	P
49	229081	229130	910445	910494	P
49	235731	235780	485714	485763	P
49	343242	343291	1019505	1019554	P
49	432006	432055	581111	581160	P
49	443850	443899	690772	690821	P
49	443850	443899	900235	900284	P
49	581111	581160	1092346	1092395	P
49	618871	618920	888924	888973	P
49	618953	619002	701125	701174	P
49	619231	619280	793593	793642	P
49	661145	661194	1175716	1175765	P
49	676006	676055	1080826	1080875	P
49	793593	793642	825102	825151	P
49	1018543	1018592	1222221	1222270	P
49	1102484	1102533	1245157	1245206	P
49	1307386	1307435	1384212	1384261	P
49	50037	50086	124049	124098	P
49	124050	124099	188762	188811	P
49	277285	277334	369140	369189	P
49	331235	331284	1141967	1142016	P
49	451290	451339	1342224	1342273	P
49	538557	538606	812189	812238	P
49	659936	659985	1067995	1068044	P
49	726841	726890	826172	826221	P
49	740014	740063	802138	802187	P
49	24712	24761	132868	132917	P
49	35855	35904	348014	348063	P
49	64645	64694	968837	968886	P
49	132868	132917	701170	701219	P
49	212343	212392	690832	690881	P
49	265628	265677	979247	979296	P
49	370104	370153	589349	589398	P
49	437006	437055	741959	742008	P
49	693562	693611	979247	979296	P
49	797417	797466	815837	815886	P
49	797671	797720	1092383	1092432	P
49	808438	808487	1092383	1092432	P
49	879287	879336	1270861	1270910	P
49	1019505	1019554	1217332	1217381	P
49	1104122	1104171	1283176	1283225	P
49	1198784	1198833	1347648	1347697	P
49	238624	238673	826500	826549	P
49	253182	253231	1229997	1230046	P
49	253182	253231	1386710	1386759	P
49	265673	265722	979247	979296	P
49	331844	331893	979247	979296	P
49	331955	332004	478091	478140	P
49	385924	385973	1097291	1097340	P
49	516198	516247	760557	760606	P
49	697274	697323	812228	812277	P
49	1092383	1092432	1354629	1354678	P
48	14647	14695	1353858	1353906	F
48	50037	50085	188763	188811	F
48	86878	86926	663978	664026	F
48	86879	86927	313409	313457	F
48	183478	183526	1347589	1347637	F
48	188116	188164	900230	900278	F
48	220395	220443	829536	829584	F
48	241113	241161	1229539	1229587	F
48	241113	241161	1386252	1386300	F
48	247787	247835	1383563	1383611	F
48	259106	259154	618872	618920	F
48	346759	346807	1305733	1305781	F
48	346892	346940	444346	444394	F
48	409767	409815	1225933	1225981	F
48	432012	432060	1267699	1267747	F
48	451290	451338	1307386	1307434	F
48	461879	461927	479415	479463	F
48	479421	479469	1018550	1018598	F
48	488621	488669	493005	493053	F
48	488726	488774	493005	493053	F
48	581036	581084	1001537	1001585	F
48	581111	581159	951787	951835	F
48	581111	581159	1037914	1037962	F
48	670109	670157	900006	900054	F
48	716895	716943	717007	717055	F
48	744988	745036	747514	747562	F
48	797686	797734	1045032	1045080	F
48	802140	802188	1020464	1020512	F
48	805564	805612	807504	807552	F
48	868004	868052	1225933	1225981	F
48	904902	904950	912201	912249	F
48	1080074	1080122	1080160	1080208	F
48	1139615	1139663	1229539	1229587	F
48	1139615	1139663	1386252	1386300	F
48	1165828	1165876	1267695	1267743	F
48	1267695	1267743	1384657	1384705	F
48	30856	30904	1171619	1171667	F
48	43630	43678	145293	145341	F
48	47169	47217	711013	711061	F
48	87574	87622	896302	896350	F
48	89583	89631	1158235	1158283	F
48	102766	102814	331918	331966	F
48	123858	123906	648028	648076	F
48	145293	145341	883159	883207	F
48	151551	151599	581111	581159	F
48	157399	157447	847369	847417	F
48	260512	260560	1092563	1092611	F
48	297677	297725	1256818	1256866	F
48	311433	311481	542489	542537	F
48	331884	331932	331918	331966	F
48	338796	338844	1069014	1069062	F
48	466798	466846	526309	526357	F
48	519475	519523	809812	809860	F
48	543555	543603	908144	908192	F
48	618820	618868	711013	711061	F
48	710115	710163	929544	929592	F
48	1039298	1039346	1061074	1061122	F
48	1121687	1121735	1332120	1332168	F
48	1269587	1269635	1382049	1382097	F
48	35870	35918	1004212	1004260	F
48	45007	45055	736135	736183	F
48	265633	265681	864267	864315	F
48	384439	384487	864305	864353	F
48	430541	430589	710115	710163	F
48	559325	559373	598580	598628	F
48	693567	693615	864267	864315	F
48	860143	860191	908144	908192	F
48	900019	900067	962913	962961	F
48	950484	950532	950548	950596	F
48	314158	314206	1245503	1245551	F
48	331863	331911	1019524	1019572	F
48	347195	347243	703216	703264	F
48	348273	348321	348298	348346	F
48	348298	348346	908445	908493	F
48	405726	405774	490543	490591	F
48	425102	425150	509345	509393	F
48	516199	516247	1046076	1046124	F
48	516199	516247	1292689	1292737	F
48	603060	603108	1141999	1142047	F
48	648213	648261	769298	769346	F
48	738438	738486	1019505	1019553	F
48	760237	760285	1364385	1364433	F
48	904902	904950	1254993	1255041	F
48	1065430	1065478	1376591	1376639	F
48	1092396	1092444	1307398	1307446	F
48	33263	33311	1305733	1305781	P
48	37090	37138	1044709	1044757	P
48	95103	95151	754523	754571	P
48	134734	134782	808453	808501	P
48	146758	146806	507972	508020	P
48	146758	146806	1147203	1147251	P
48	151549	151597	1267696	1267744	P
48	189309	189357	808453	808501	P
48	212262	212310	1237242	1237290	P
48	247787	247835	1233396	1233444	P
48	247787	247835	1390109	1390157	P
48	252304	252352	892859	892907	P
48	259106	259154	802014	802062	P
48	259106	259154	1144184	1144232	P
48	288148	288196	581111	581159	P
48	322429	322477	808453	808501	P
48	341693	341741	1116231	1116279	P
48	371319	371367	692263	692311	P
48	409343	409391	834743	834791	P
48	451290	451338	883138	883186	P
48	451290	451338	925770	925818	P
48	573542	573590	648029	648077	P
48	581036	581084	951731	951779	P
48	581111	581159	1001444	1001492	P
48	581111	581159	1139548	1139596	P
48	636864	636912	1210603	1210651	P
48	636864	636912	1231926	1231974	P
48	636864	636912	1388639	1388687	P
48	829930	829978	948162	948210	P
48	829930	829978	951654	951702	P
48	829930	829978	1356446	1356494	P
48	834743	834791	867580	867628	P
48	854736	854784	1336013	1336061	P
48	1092532	1092580	1237439	1237487	P
48	1242810	1242858	1245723	1245771	P
48	36969	37017	466988	467036	P
48	50037	50085	716767	716815	P
48	111982	112030	829947	829995	P
48	145293	145341	1307365	1307413	P
48	157399	157447	932187	932235	P
48	227548	227596	811573	811621	P
48	276593	276641	559325	559373	P
48	278340	278388	1092275	1092323	P
48	278340	278388	1121688	1121736	P
48	278340	278388	1132096	1132144	P
48	297677	297725	1059287	1059335	P
48	361421	361469	1092274	1092322	P
48	361421	361469	1121687	1121735	P
48	361421	361469	1132095	1132143	P
48	381552	381600	1019626	1019674	P
48	466798	466846	1104120	1104168	P
48	474659	474707	1347350	1347398	P
48	484978	485026	1171619	1171667	P
48	486532	486580	1035106	1035154	P
48	809812	809860	1110954	1111002	P
48	853213	853261	941148	941196	P
48	1005151	1005199	1342225	1342273	P
48	1092277	1092325	1284647	1284695	P
48	1092563	1092611	1345204	1345252	P
48	1121690	1121738	1284647	1284695	P
48	1132098	1132146	1284647	1284695	P
48	47632	47680	1347350	1347398	P
48	102857	102905	369492	369540	P
48	134732	134780	785291	785339	P
48	189027	189075	1017487	1017535	P
48	322427	322475	785291	785339	P
48	331849	331897	1217328	1217376	P
48	444350	444398	1230794	1230842	P
48	444350	444398	1387507	1387555	P
48	535841	535889	1147173	1147221	P
48	618079	618127	891034	891082	P
48	624169	624217	1342452	1342500	P
48	726818	726866	902764	902812	P
48	797418	797466	1285167	1285215	P
48	900390	900438	1001537	1001585	P
48	1306952	1307000	1335671	1335719	P
48	325063	325111	1288820	1288868	P
48	343243	343291	738438	738486	P
48	347195	347243	461568	461616	P
48	438432	438480	1363413	1363461	P
48	507971	508019	758025	758073	P
48	864305	864353	942639	942687	P
47	24809	24856	118685	118732	F
47	30229	30276	342356	342403	F
47	53751	53798	943223	943270	F
47	118685	118732	441599	441646	F
47	118685	118732	443476	443523	F
47	118685	118732	1342242	1342289	F
47	134735	134782	690819	690866	F
47	177861	177908	417127	417174	F
47	177861	177908	875364	875411	F
47	189310	189357	690819	690866	F
47	192297	192344	525199	525246	F
47	256762	256809	499433	499480	F
47	260800	260847	1037879	1037926	F
47	278341	278388	361421	361468	F
47	313409	313456	663979	664026	F
47	322430	322477	690819	690866	F
47	341847	341894	1047956	1048003	F
47	342356	342403	907167	907214	F
47	352596	352643	962633	962680	F
47	396010	396057	538563	538610	F
47	471418	471465	1019632	1019679	F
47	479416	479463	1106306	1106353	F
47	485551	485598	1139670	1139717	F
47	499791	499838	499815	499862	F
47	580219	580266	980283	980330	F
47	588646	588693	1095237	1095284	F
47	645033	645080	722275	722322	F
47	717170	717217	740015	740062	F
47	722275	722322	840864	840911	F
47	764487	764534	988528	988575	F
47	847370	847417	1096476	1096523	F
47	1005565	1005612	1173229	1173276	F
47	24782	24829	1332111	1332158	F
47	72377	72424	939351	939398	F
47	118685	118732	910997	911044	F
47	193455	193502	539575	539622	F
47	252621	252668	252840	252887	F
47	363845	363892	533137	533184	F
47	452164	452211	1035106	1035153	F
47	476410	476457	499433	499480	F
47	500166	500213	543235	543282	F
47	529009	529056	578194	578241	F
47	589768	589815	1020317	1020364	F
47	1045270	1045317	1045503	1045550	F
47	1075177	1075224	1210556	1210603	F
47	1093174	1093221	1121705	1121752	F
47	1095237	1095284	1121705	1121752	F
47	1211444	1211491	1281597	1281644	F
47	29482	29529	1234002	1234049	F
47	59707	59754	521399	521446	F
47	300507	300554	1231955	1232002	F
47	300507	300554	1388668	1388715	F
47	348259	348306	951572	951619	F
47	486532	486579	1269583	1269630	F
47	574194	574241	1106722	1106769	F
47	587923	587970	1234002	1234049	F
47	644829	644876	840678	840725	F
47	1045032	1045079	1354644	1354691	F
47	1229901	1229948	1249066	1249113	F
47	1249066	1249113	1386614	1386661	F
47	72341	72388	939315	939362	F
47	260489	260536	1080368	1080415	F
47	279608	279655	1127546	1127593	F
47	348293	348340	578194	578241	F
47	409789	409836	1118046	1118093	F
47	644900	644947	840739	840786	F
47	672177	672224	1345228	1345275	F
47	805075	805122	856663	856710	F
47	868026	868073	1118046	1118093	F
47	915350	915397	1242254	1242301	F
47	1116694	1116741	1255096	1255143	F
47	31356	31403	660275	660322	P
47	36969	37016	301879	301926	P
47	47114	47161	242926	242973	P
47	94626	94673	727547	727594	P
47	151550	151597	1165829	1165876	P
47	151550	151597	1227945	1227992	P
47	151550	151597	1384658	1384705	P
47	192297	192344	1105231	1105278	P
47	198027	198074	411721	411768	P
47	198027	198074	869958	870005	P
47	212837	212884	907025	907072	P
47	242926	242973	618765	618812	P
47	278341	278388	1332121	1332168	P
47	296534	296581	1139433	1139480	P
47	351199	351246	908455	908502	P
47	396010	396057	475746	475793	P
47	411719	411766	1191314	1191361	P
47	479416	479463	524124	524171	P
47	568418	568465	1341374	1341421	P
47	661147	661194	972157	972204	P
47	663979	664026	704487	704534	P
47	690819	690866	1045032	1045079	P
47	740012	740059	1259525	1259572	P
47	778748	778795	1037879	1037926	P
47	778830	778877	1080871	1080918	P
47	802139	802186	915564	915611	P
47	850568	850615	1005137	1005184	P
47	869956	870003	1191314	1191361	P
47	894307	894354	1301555	1301602	P
47	908554	908601	1092485	1092532	P
47	908554	908601	1140204	1140251	P
47	932187	932234	1096476	1096523	P
47	1057081	1057128	1085958	1086005	P
47	1343707	1343754	1381621	1381668	P
47	36969	37016	619111	619158	P
47	72287	72334	423447	423494	P
47	118685	118732	451274	451321	P
47	123859	123906	573543	573590	P
47	184072	184119	711008	711055	P
47	261335	261382	785318	785365	P
47	325042	325089	1289921	1289968	P
47	363845	363892	1097293	1097340	P
47	369845	369892	380822	380869	P
47	436844	436891	898717	898764	P
47	578194	578241	1101421	1101468	P
47	657229	657276	1221368	1221415	P
47	722299	722346	723813	723860	P
47	791734	791781	1201166	1201213	P
47	1003681	1003728	1338086	1338133	P
47	1096545	1096592	1143659	1143706	P
47	1343707	1343754	1384230	1384277	P
47	59707	59754	1109031	1109078	P
47	134735	134782	1354644	1354691	P
47	189310	189357	1354644	1354691	P
47	322430	322477	1354644	1354691	P
47	324301	324348	409274	409321	P
47	324301	324348	867511	867558	P
47	523708	523755	574194	574241	P
47	1258201	1258248	1293650	1293697	P
47	260489	260536	672177	672224	P
47	384675	384722	1259524	1259571	P
47	556398	556445	1297228	1297275	P
47	587922	587969	1091459	1091506	P
47	898344	898391	1141999	1142046	P
47	1080368	1080415	1345228	1345275	P
47	1082490	1082537	1294318	1294365	P
47	499791	499838	499791	499838	R
47	499815	499862	499815	499862	R
46	42	88	447064	447110	F
46	14869	14915	802208	802254	F
46	42520	42566	809544	809590	F
46	44936	44982	797013	797059	F
46	73656	73702	447064	447110	F
46	86970	87016	187811	187857	F
46	140565	140611	543633	543679	F
46	165826	165872	447064	447110	F
46	183934	183980	932107	932153	F
46	185215	185261	524124	524170	F
46	217434	217480	526310	526356	F
46	217445	217491	921283	921329	F
46	277288	277334	1125010	1125056	F
46	331278	331324	560552	560598	F
46	346760	346806	589984	590030	F
46	399180	399226	1106351	1106397	F
46	432157	432203	1101353	1101399	F
46	507757	507803	790054	790100	F
46	523701	523747	1104121	1104167	F
46	524079	524125	1044989	1045035	F
46	526310	526356	1106730	1106776	F
46	535823	535869	578287	578333	F
46	589984	590030	1305734	1305780	F
46	601529	601575	726606	726652	F
46	658235	658281	1079413	1079459	F
46	660257	660303	1356511	1356557	F
46	681997	682043	879773	879819	F
46	699043	699089	819326	819372	F
46	718453	718499	718468	718514	F
46	797756	797802	1099666	1099712	F
46	802141	802187	1087191	1087237	F
46	815827	815873	833788	833834	F
46	850568	850614	910995	911041	F
46	850568	850614	1384228	1384274	F
46	854395	854441	1183054	1183100	F
46	911080	911126	911106	911152	F
46	921271	921317	1283179	1283225	F
46	942949	942995	1383567	1383613	F
46	992155	992201	1012022	1012068	F
46	1001497	1001543	1116008	1116054	F
46	1012022	1012068	1254993	1255039	F
46	1020465	1020511	1087191	1087237	F
46	1039279	1039325	1158645	1158691	F
46	1106352	1106398	1246803	1246849	F
46	1116008	1116054	1267747	1267793	F
46	1149270	1149316	1383891	1383937	F
46	1163751	1163797	1249146	1249192	F
46	1184014	1184060	1184089	1184135	F
46	24807	24853	850568	850614	F
46	35673	35719	704438	704484	F
46	39328	39374	101480	101526	F
46	39328	39374	855057	855103	F
46	55002	55048	474661	474707	F
46	164171	164217	1200418	1200464	F
46	217433	217479	1283179	1283225	F
46	217434	217480	466799	466845	F
46	217445	217491	803493	803539	F
46	231412	231458	839866	839912	F
46	302153	302199	856711	856757	F
46	333293	333339	983648	983694	F
46	333293	333339	1132863	1132909	F
46	343148	343194	369494	369540	F
46	399723	399769	760090	760136	F
46	436845	436891	839866	839912	F
46	441597	441643	850568	850614	F
46	443474	443520	850568	850614	F
46	466799	466845	1106730	1106776	F
46	526310	526356	921272	921318	F
46	681700	681746	681766	681812	F
46	747513	747559	968840	968886	F
46	764756	764802	1104121	1104167	F
46	801822	801868	1283179	1283225	F
46	839138	839184	1282271	1282317	F
46	846900	846946	1224011	1224057	F
46	850568	850614	1342240	1342286	F
46	850568	850614	1381619	1381665	F
46	1045351	1045397	1104121	1104167	F
46	1073193	1073239	1253400	1253446	F
46	1244881	1244927	1244933	1244979	F
46	1283179	1283225	1285384	1285430	F
46	24394	24440	1132746	1132792	F
46	24782	24828	797661	797707	F
46	30856	30902	737011	737057	F
46	56120	56166	333293	333339	F
46	278340	278386	1284649	1284695	F
46	302096	302142	856711	856757	F
46	326443	326489	327781	327827	F
46	326554	326600	328015	328061	F
46	343202	343248	856711	856757	F
46	369494	369540	1217373	1217419	F
46	461878	461924	492364	492410	F
46	466799	466845	921272	921318	F
46	516961	517007	803761	803807	F
46	526310	526356	801823	801869	F
46	526310	526356	1285385	1285431	F
46	546007	546053	674046	674092	F
46	570705	570751	1082690	1082736	F
46	758028	758074	1190750	1190796	F
46	791425	791471	1075567	1075613	F
46	913316	913362	1247011	1247057	F
46	1091581	1091627	1288818	1288864	F
46	1116602	1116648	1116695	1116741	F
46	14772	14818	854009	854055	F
46	23450	23496	23493	23539	F
46	30391	30437	1200428	1200474	F
46	54277	54323	54303	54349	F
46	141458	141504	826485	826531	F
46	305033	305079	438390	438436	F
46	339022	339068	1116695	1116741	F
46	351166	351212	1140762	1140808	F
46	384675	384721	740013	740059	F
46	466799	466845	801823	801869	F
46	466799	466845	1285385	1285431	F
46	543556	543602	665951	665997	F
46	644818	644864	840667	840713	F
46	715561	715607	1091463	1091509	F
46	734521	734567	1167093	1167139	F
46	808429	808475	1354620	1354666	F
46	902826	902872	979245	979291	F
46	904902	904948	992155	992201	F
46	912196	912242	1116695	1116741	F
46	912201	912247	1012022	1012068	F
46	979448	979494	1116695	1116741	F
46	1012022	1012068	1255102	1255148	F
46	1121681	1121727	1354622	1354668	F
46	1138841	1138887	1167093	1167139	F
46	3713	3759	923542	923588	P
46	24670	24716	618953	618999	P
46	33264	33310	589984	590030	P
46	55002	55048	1347350	1347396	P
46	61296	61342	1083852	1083898	P
46	77327	77373	923542	923588	P
46	137824	137870	283465	283511	P
46	149483	149529	775507	775553	P
46	169497	169543	923542	923588	P
46	183489	183535	369235	369281	P
46	185215	185261	461881	461927	P
46	185215	185261	599298	599344	P
46	185215	185261	1106307	1106353	P
46	193452	193498	767340	767386	P
46	217434	217480	1104121	1104167	P
46	283466	283512	675141	675187	P
46	346910	346956	1356511	1356557	P
46	347355	347401	483857	483903	P
46	353913	353959	399055	399101	P
46	399180	399226	524080	524126	P
46	399256	399302	947168	947214	P
46	432157	432203	529078	529124	P
46	447064	447110	845517	845563	P
46	451277	451323	850568	850614	P
46	451290	451336	1381606	1381652	P
46	486628	486674	506463	506509	P
46	523701	523747	526310	526356	P
[truncated: 3,002 more rows]

## Sheet: Table S2.6
Table S2.6 The dispersed repeats identified in contig 2 of Thuja sutchuenensis
Length	Start1	End1	Start2	End2	Type
160	96166	96326	96236	96396	F
158	147741	147899	395309	395467	F
126	48995	49121	472062	472188	P
116	72097	72213	427062	427178	F
113	147548	147661	395094	395207	F
105	49016	49121	472062	472167	P
101	69212	69313	507406	507507	P
99	133348	133447	248867	248966	F
95	418197	418292	418230	418325	F
94	42281	42375	321185	321279	P
92	22966	23058	47602	47694	F
90	96166	96256	96306	96396	F
90	101171	101261	513204	513294	F
90	39179	39269	96152	96242	P
86	47601	47687	432522	432608	P
85	22966	23051	432522	432607	P
81	108485	108566	229493	229574	F
81	188733	188814	188868	188949	F
80	175828	175908	175871	175951	F
78	45815	45893	310398	310476	P
76	96897	96973	97567	97643	F
76	39179	39255	96236	96312	P
76	39179	39255	96306	96382	P
76	238768	238844	438194	438270	P
75	416261	416336	498806	498881	P
74	86725	86799	125716	125790	F
73	40196	40269	40228	40301	F
73	316765	316838	416369	416442	P
72	308159	308231	308237	308309	F
72	334361	334433	334395	334467	F
72	518087	518159	519665	519737	F
71	108495	108566	229503	229574	F
71	216258	216329	417401	417472	F
69	216256	216325	413852	413921	F
68	168427	168495	317451	317519	F
67	413854	413921	417401	417468	F
66	147833	147899	395401	395467	F
66	36315	36381	139898	139964	P
65	163542	163607	216127	216192	F
64	69172	69236	438209	438273	F
64	416398	416462	438191	438255	P
64	40266	40330	132926	132990	P
63	324755	324818	512274	512337	F
63	177631	177694	177739	177802	F
63	331237	331300	461364	461427	F
62	278613	278675	278671	278733	F
62	294496	294558	457514	457576	P
62	352389	352451	511068	511130	P
61	19965	20026	387225	387286	F
61	410444	410505	410478	410539	F
61	238783	238844	416398	416459	F
61	307686	307747	307745	307806	F
61	451156	451217	451232	451293	F
61	69172	69233	238768	238829	P
61	154736	154797	513199	513260	P
61	288606	288667	432068	432129	P
60	168668	168728	460432	460492	F
60	113713	113773	188368	188428	F
60	177810	177870	347712	347772	F
60	125713	125773	394314	394374	P
60	246295	246355	515800	515860	P
60	263655	263715	407125	407185	P
59	15731	15790	15921	15980	F
59	188755	188814	188890	188949	F
59	333026	333085	336992	337051	F
59	189534	189593	432518	432577	P
58	413904	413962	488416	488474	P
57	15530	15587	15600	15657	F
57	15603	15660	15738	15795	F
57	154941	154998	493514	493571	F
57	228012	228069	476806	476863	F
57	387748	387805	387930	387987	F
57	69117	69174	101246	101303	P
57	86725	86782	394314	394371	P
57	14180	14237	408404	408461	P
56	183024	183080	183236	183292	F
56	189110	189166	491832	491888	F
56	64099	64155	175856	175912	F
56	518103	518159	519681	519737	F
56	101171	101227	154736	154792	P
56	15479	15535	413408	413464	P
56	110438	110494	373387	373443	P
56	145300	145356	302488	302544	P
55	72994	73049	85067	85122	F
55	85068	85123	129671	129726	F
55	140022	140077	140082	140137	F
55	315745	315800	315808	315863	F
55	22996	23051	189534	189589	F
55	47632	47687	189534	189589	F
55	282421	282476	454901	454956	P
54	72995	73049	129671	129725	F
54	15533	15587	15738	15792	F
54	75330	75384	310495	310549	P
54	108561	108615	357468	357522	P
54	191601	191655	209311	209365	P
53	333391	333444	410512	410565	F
53	209311	209364	498793	498846	F
53	4769	4822	183019	183072	F
53	3304	3357	454479	454532	P
53	339874	339927	514655	514708	P
52	49123	49175	118584	118636	F
52	136897	136949	143200	143252	F
52	15533	15585	15928	15980	F
52	15603	15655	15928	15980	F
52	64099	64151	175899	175951	F
52	114525	114577	269712	269764	F
52	311763	311815	444853	444905	F
52	4774	4826	183236	183288	F
52	518821	518873	519747	519799	F
52	209703	209755	337822	337874	P
52	89222	89274	156929	156981	P
52	20670	20722	295741	295793	P
52	444853	444905	500196	500248	P
51	64212	64263	64254	64305	F
51	507501	507552	513198	513249	F
51	418250	418301	418283	418334	F
51	432145	432196	432196	432247	F
51	266846	266897	472999	473050	F
51	329622	329673	421964	422015	F
51	404069	404120	404142	404193	F
51	268725	268776	304576	304627	F
51	416411	416462	438191	438242	P
51	48992	49043	156822	156873	P
51	86670	86721	181726	181777	P
50	330536	330586	330614	330664	F
50	444905	444955	445058	445108	F
50	320974	321024	511080	511130	F
50	418197	418247	418263	418313	F
50	154747	154797	507502	507552	P
50	306154	306204	373392	373442	P
50	320974	321024	352389	352439	P
49	110878	110927	139241	139290	F
49	333336	333385	333369	333418	F
49	129122	129171	451970	452019	F
49	372948	372997	474476	474525	F
49	166501	166550	475228	475277	P
49	347948	347997	475227	475276	P
49	418296	418345	420004	420053	P
49	49122	49171	304043	304092	P
49	103585	103634	453767	453816	P
49	194973	195022	466595	466644	P
48	1725	1773	4775	4823	F
48	156822	156870	472140	472188	F
48	161997	162045	388698	388746	F
48	166502	166550	347948	347996	F
48	238796	238844	416411	416459	F
48	358781	358829	358804	358852	F
48	49124	49172	510632	510680	F
48	118585	118633	510632	510680	F
48	304575	304623	437830	437878	F
48	447711	447759	488826	488874	F
48	316605	316653	340006	340054	P
48	118584	118632	304043	304091	P
47	157000	157047	270080	270127	F
47	310133	310180	465647	465694	F
47	323792	323839	323818	323865	F
47	45786	45833	256144	256191	F
47	180940	180987	414044	414091	F
47	293912	293959	294013	294060	F
47	1725	1772	183025	183072	F
47	1725	1772	183237	183284	F
47	133016	133063	420042	420089	F
47	263312	263359	433765	433812	F
47	42370	42417	321142	321189	P
47	139336	139383	324792	324839	P
47	216125	216172	498705	498752	P
47	304043	304090	510632	510679	P
47	100126	100173	331929	331976	P
47	228072	228119	275608	275655	P
46	15257	15303	74610	74656	F
46	64109	64155	175866	175912	F
46	74609	74655	189114	189160	F
46	74609	74655	491836	491882	F
46	163493	163539	238781	238827	F
46	255863	255909	261466	261512	F
46	255863	255909	325633	325679	F
46	261466	261512	325633	325679	F
46	410406	410452	413364	413410	F
46	293073	293119	293119	293165	F
46	47600	47646	163421	163467	F
46	74499	74545	256140	256186	F
46	154682	154728	163543	163589	F
46	154682	154728	216128	216174	F
46	69439	69485	406620	406666	F
46	2618	2664	393474	393520	P
46	40284	40330	132926	132972	P
46	69172	69218	416398	416444	P
46	74500	74546	304578	304624	P
46	122126	122172	133345	133391	P
46	141304	141350	432169	432215	P
46	163493	163539	438211	438257	P
46	288621	288667	432068	432114	P
46	441099	441145	474476	474522	P
46	69174	69220	163493	163539	P
46	282287	282333	387095	387141	P
46	84800	84846	515795	515841	P
46	37736	37782	424340	424386	P
46	372948	372994	441099	441145	P
45	15257	15302	189115	189160	F
45	15257	15302	491837	491882	F
45	55888	55933	55933	55978	F
45	101171	101216	507507	507552	F
45	157002	157047	157046	157091	F
45	157046	157091	270082	270127	F
45	188756	188801	188814	188859	F
45	188814	188859	188891	188936	F
45	308572	308617	308617	308662	F
45	132969	133014	276913	276958	F
45	310291	310336	346527	346572	F
45	84796	84841	420047	420092	F
45	224019	224064	416291	416336	F
45	247980	248025	340350	340395	F
45	84854	84899	413371	413416	P
45	84909	84954	399334	399379	P
45	163542	163587	498705	498750	P
45	37737	37782	421478	421523	P
45	263314	263359	271935	271980	P
45	282290	282335	514545	514590	P
45	75481	75526	347911	347956	P
45	163422	163467	432563	432608	P
45	64218	64263	411602	411647	P
45	64260	64305	411602	411647	P
45	100489	100534	310373	310418	P
45	166711	166756	333239	333284	P
45	191611	191656	498792	498837	P
45	224033	224078	498792	498837	P
44	22971	23015	101118	101162	F
44	47607	47651	101118	101162	F
44	69174	69218	316765	316809	F
44	166607	166651	455266	455310	F
44	188367	188411	355538	355582	F
44	210329	210373	210417	210461	F
44	263313	263357	325636	325680	F
44	323769	323813	323878	323922	F
44	352525	352569	352607	352651	F
44	459610	459654	514546	514590	F
44	500221	500265	500227	500271	F
44	507922	507966	507998	508042	F
44	69214	69258	69234	69278	F
44	163495	163539	416398	416442	F
44	276910	276954	418260	418304	F
44	316765	316809	438211	438255	F
44	445135	445179	486865	486909	F
44	507441	507485	507461	507505	F
44	22966	23010	163423	163467	F
44	55346	55390	89191	89235	F
44	387761	387805	387943	387987	F
44	325636	325680	433766	433810	F
44	37669	37713	177464	177508	P
44	75340	75384	310495	310539	P
44	101118	101162	432558	432602	P
44	136905	136949	271939	271983	P
44	143208	143252	271939	271983	P
44	9353	9397	507293	507337	P
44	69214	69258	507441	507485	P
44	69234	69278	507461	507505	P
44	74501	74545	437834	437878	P
44	131290	131334	506353	506397	P
44	163495	163539	316765	316809	P
44	238783	238827	316765	316809	P
44	282290	282334	459610	459654	P
44	74500	74544	268729	268773	P
44	154682	154726	498705	498749	P
44	166497	166541	195752	195796	P
44	166692	166736	276946	276990	P
44	139510	139554	321306	321350	P
44	156849	156893	276590	276634	P
44	156949	156993	189135	189179	P
43	17676	17719	189118	189161	F
43	17676	17719	491840	491883	F
43	102553	102596	102592	102635	F
43	113713	113756	355539	355582	F
43	171662	171705	416250	416293	F
43	221917	221960	310497	310540	F
43	255866	255909	263313	263356	F
43	260433	260476	471843	471886	F
43	261469	261512	263313	263356	F
43	357360	357403	399337	399380	F
43	387095	387138	459611	459654	F
43	387095	387138	514547	514590	F
43	389777	389820	399336	399379	F
43	37668	37711	157003	157046	F
43	37668	37711	157047	157090	F
43	37668	37711	270083	270126	F
43	87215	87258	320647	320690	F
43	95885	95928	422934	422977	F
43	170061	170104	394541	394584	F
43	255791	255834	323298	323341	F
43	38223	38266	179563	179606	F
43	177466	177509	295225	295268	F
43	387102	387145	462415	462458	F
43	110439	110482	306154	306197	F
43	146067	146110	515742	515785	F
43	255866	255909	433766	433809	F
43	261469	261512	433766	433809	F
43	268729	268772	437835	437878	F
43	310421	310464	501584	501627	F
43	51908	51951	475335	475378	P
43	84909	84952	389777	389820	P
43	122126	122169	248867	248910	P
43	271057	271100	296288	296331	P
43	45786	45829	437833	437876	P
43	46790	46833	499823	499866	P
43	51907	51950	337651	337694	P
43	1642	1685	38223	38266	P
43	256144	256187	437833	437876	P
43	333279	333322	413437	413480	P
43	45827	45870	501584	501627	P
43	399338	399381	433764	433807	P
42	15260	15302	17676	17718	F
42	17676	17718	74613	74655	F
42	45786	45828	74503	74545	F
42	64109	64151	175909	175951	F
42	88950	88992	270038	270080	F
42	96383	96425	96923	96965	F
42	96383	96425	97593	97635	F
42	114535	114577	269722	269764	F
42	246313	246355	420050	420092	F
42	271938	271980	357359	357401	F
42	357360	357402	389778	389820	F
42	437264	437306	437308	437350	F
42	33115	33157	33135	33177	F
42	74265	74307	428929	428971	F
42	96635	96677	498880	498922	F
42	147688	147730	395220	395262	F
42	156692	156734	228063	228105	F
42	179199	179241	179227	179269	F
42	189241	189283	189270	189312	F
42	337651	337693	475336	475378	F
42	163568	163610	416423	416465	F
42	180196	180238	332544	332586	F
42	31992	32034	451970	452012	F
42	78105	78147	375907	375949	F
42	418217	418259	418283	418325	F
42	45786	45828	304579	304621	P
42	55055	55097	90781	90823	P
42	56467	56509	57325	57367	P
42	75339	75381	89200	89242	P
42	75340	75382	221917	221959	P
42	84909	84951	357360	357402	P
42	122031	122073	196069	196111	P
42	156961	157003	188759	188801	P
42	156961	157003	188817	188859	P
42	156961	157003	188894	188936	P
42	240625	240667	242010	242052	P
42	255865	255907	389779	389821	P
42	261468	261510	389779	389821	P
42	263312	263354	357361	357403	P
42	263312	263354	399338	399380	P
42	325635	325677	389779	389821	P
42	420050	420092	515800	515842	P
42	460597	460639	501425	501467	P
42	471780	471822	471922	471964	P
42	156967	157009	304484	304526	P
42	157004	157046	177466	177508	P
42	157048	157090	177466	177508	P
42	177466	177508	270084	270126	P
42	256144	256186	304579	304621	P
42	37669	37711	295225	295267	P
42	117249	117291	345952	345994	P
42	410415	410457	414040	414082	P
42	105111	105153	471088	471130	P
42	172784	172826	310374	310416	P
42	227928	227970	451970	452012	P
42	292270	292312	396700	396742	P
42	334394	334436	339012	339054	P
42	357361	357403	433765	433807	P
42	426308	426350	426328	426370	P
41	40196	40237	40260	40301	F
41	64114	64155	175828	175869	F
41	84909	84950	255866	255907	F
41	84909	84950	261469	261510	F
41	84909	84950	263313	263354	F
41	84909	84950	325636	325677	F
41	84910	84951	136908	136949	F
41	84910	84951	143211	143252	F
41	89200	89241	221918	221959	F
41	89200	89241	310498	310539	F
41	210410	210451	270338	270379	F
41	271939	271980	389778	389819	F
41	271939	271980	399337	399378	F
41	276910	276951	418293	418334	F
41	507566	507607	513304	513345	F
41	519127	519168	519161	519202	F
41	49186	49227	462336	462377	F
41	75490	75531	86688	86729	F
41	101112	101153	156924	156965	F
41	108559	108600	343508	343549	F
41	132969	133010	418263	418304	F
41	154609	154650	156930	156971	F
41	321424	321465	398303	398344	F
41	417034	417075	419537	419578	F
41	269011	269052	478892	478933	F
41	355528	355569	453769	453810	F
41	73707	73748	173012	173053	F
41	84909	84950	433766	433807	F
41	156234	156275	464712	464753	F
41	462328	462369	486863	486904	F
41	84910	84951	271939	271980	P
41	96591	96632	171665	171706	P
41	115227	115268	324466	324507	P
41	136908	136949	357360	357401	P
41	136908	136949	389778	389819	P
41	136908	136949	399337	399378	P
41	143211	143252	357360	357401	P
41	143211	143252	389778	389819	P
41	143211	143252	399337	399378	P
41	178541	178582	484735	484776	P
41	189113	189154	463522	463563	P
41	238807	238848	510628	510669	P
41	255866	255907	357361	357402	P
41	255866	255907	399338	399379	P
41	261469	261510	357361	357402	P
41	261469	261510	399338	399379	P
41	263313	263354	389779	389820	P
41	282176	282217	476540	476581	P
41	284861	284902	461211	461252	P
41	303139	303180	327584	327625	P
41	325636	325677	357361	357402	P
41	325636	325677	399338	399379	P
41	463522	463563	491835	491876	P
41	105159	105200	320463	320504	P
41	125965	126006	408284	408325	P
41	232205	232246	282516	282557	P
41	232330	232371	233221	233262	P
41	326221	326262	517535	517576	P
41	398787	398828	451657	451698	P
41	69152	69193	154707	154748	P
41	75488	75529	256607	256648	P
41	86687	86728	97846	97887	P
41	304494	304535	331919	331960	P
41	474484	474525	506342	506383	P
41	30578	30619	86684	86725	P
41	41327	41368	370026	370067	P
41	103591	103632	355528	355569	P
41	209399	209440	404600	404641	P
41	243554	243595	288479	288520	P
41	334361	334402	339012	339053	P
41	389779	389820	433766	433807	P
40	46614	46654	374319	374359	F
40	89200	89240	168431	168471	F
40	89200	89240	317455	317495	F
40	136908	136948	255867	255907	F
40	136908	136948	261470	261510	F
40	136908	136948	263314	263354	F
40	136908	136948	325637	325677	F
40	136969	137009	432156	432196	F
40	143211	143251	255867	255907	F
40	143211	143251	261470	261510	F
40	143211	143251	263314	263354	F
40	143211	143251	325637	325677	F
40	168431	168471	221918	221958	F
40	168431	168471	310498	310538	F
40	170706	170746	170731	170771	F
40	178333	178373	282417	282457	F
40	189232	189272	461849	461889	F
40	221918	221958	317455	317495	F
40	260182	260222	413961	414001	F
40	310498	310538	317455	317495	F
40	326861	326901	372506	372546	F
40	423413	423453	423521	423561	F
40	459883	459923	460492	460532	F
40	501666	501706	506498	506538	F
40	25532	25572	343540	343580	F
40	64114	64154	246318	246358	F
40	82716	82756	471088	471128	F
40	136969	137009	432207	432247	F
40	175828	175868	246318	246358	F
40	175871	175911	246318	246358	F
40	178334	178374	324211	324251	F
40	181839	181879	369155	369195	F
40	206931	206971	231089	231129	F
40	76107	76147	320168	320208	F
40	103979	104019	496063	496103	F
40	188951	188991	461831	461871	F
40	419025	419065	490604	490644	F
40	1643	1683	123712	123752	F
40	136908	136948	433767	433807	F
40	143211	143251	433767	433807	F
40	166509	166549	255789	255829	F
40	191597	191637	416291	416331	F
40	239757	239797	399297	399337	F
40	255789	255829	347955	347995	F
40	519195	519235	519225	519265	F
40	38239	38279	389884	389924	P
40	74609	74649	463522	463562	P
40	75341	75381	168431	168471	P
40	75341	75381	317455	317495	P
40	96592	96632	416253	416293	P
40	157052	157092	295223	295263	P
40	225060	225100	282175	282215	P
40	255867	255907	271940	271980	P
40	261470	261510	271940	271980	P
40	271940	271980	325637	325677	P
40	346480	346520	372957	372997	P
40	507538	507578	513323	513363	P
40	375908	375948	458377	458417	P
40	62760	62800	62760	62800	P
40	73119	73159	276292	276332	P
40	78106	78146	458377	458417	P
40	209324	209364	416296	416336	P
40	372964	373004	506335	506375	P
40	30578	30618	75487	75527	P
40	38225	38265	123712	123752	P
40	80407	80447	244237	244277	P
40	118197	118237	152586	152626	P
40	126019	126059	373382	373422	P
40	191597	191637	498811	498851	P
40	255789	255829	475229	475269	P
40	271940	271980	433767	433807	P
40	374177	374217	405271	405311	P
39	64112	64151	84802	84841	F
39	69153	69192	260407	260446	F
39	84802	84841	175869	175908	F
39	84802	84841	175912	175951	F
39	209713	209752	301606	301645	F
39	225060	225099	476542	476581	F
39	238808	238847	284671	284710	F
39	283187	283226	301603	301642	F
39	316323	316362	346804	346843	F
39	352705	352744	352745	352784	F
39	30578	30617	256609	256648	F
39	108410	108449	459193	459232	F
39	151670	151709	151696	151735	F
39	171624	171663	321272	321311	F
39	183037	183076	255829	255868	F
39	183249	183288	255829	255868	F
39	188813	188852	272862	272901	F
39	195752	195791	475237	475276	F
39	282418	282457	324211	324250	F
39	325764	325803	474909	474948	F
39	349911	349950	498611	498650	F
39	15493	15532	444861	444900	F
39	30579	30618	347911	347950	F
39	44749	44788	450893	450932	F
39	55108	55147	390655	390694	F
39	76108	76147	470950	470989	F
39	76126	76165	212258	212297	F
39	101118	101157	163428	163467	F
39	109983	110022	423415	423454	F
39	126759	126798	126850	126889	F
39	167736	167775	217264	217303	F
39	365607	365646	373755	373794	F
39	15493	15532	311771	311810	F
39	55057	55096	118563	118602	F
39	119386	119425	452930	452969	F
39	171624	171663	462330	462369	F
39	297054	297093	320172	320211	F
39	321272	321311	462330	462369	F
39	373383	373422	510903	510942	F
39	385095	385134	497795	497834	F
39	413411	413450	500201	500240	F
39	421478	421517	424340	424379	F
39	15257	15296	463522	463561	P
39	52887	52926	214924	214963	P
39	84860	84899	410413	410452	P
39	101229	101268	321103	321142	P
39	157008	157047	295224	295263	P
39	246358	246397	515746	515785	P
39	270088	270127	295224	295263	P
39	284671	284710	510629	510668	P
39	301606	301645	337825	337864	P
39	318511	318550	347916	347955	P
39	413411	413450	444861	444900	P
39	15493	15532	500201	500240	P
39	86688	86727	256607	256646	P
39	163459	163498	171617	171656	P
39	195752	195791	347948	347987	P
39	311771	311810	413411	413450	P
39	343510	343549	357483	357522	P
39	38226	38265	126016	126055	P
39	108968	109007	402712	402751	P
39	154708	154747	260407	260446	P
39	271379	271418	402507	402546	P
39	408282	408321	454443	454482	P
39	84972	85011	223800	223839	P
39	90782	90821	118563	118602	P
39	96143	96182	301596	301635	P
39	221648	221687	385093	385132	P
39	273271	273310	506505	506544	P
39	306394	306433	471968	472007	P
39	332281	332320	386429	386468	P
39	334428	334467	339015	339054	P
39	211521	211560	211521	211560	R
38	36509	36547	166708	166746	F
38	45021	45059	451887	451925	F
38	49181	49219	486866	486904	F
38	72679	72717	132926	132964	F
38	87222	87260	332965	333003	F
38	118582	118620	438191	438229	F
38	138406	138444	315756	315794	F
38	138406	138444	315819	315857	F
38	191798	191836	426965	427003	F
38	210613	210651	432559	432597	F
38	216151	216189	284669	284707	F
38	216152	216190	304053	304091	F
38	225060	225098	416586	416624	F
38	248391	248429	398301	398339	F
38	265387	265425	317484	317522	F
38	272867	272905	484742	484780	F
38	331897	331935	331928	331966	F
38	334361	334399	334429	334467	F
38	416456	416494	507731	507769	F
38	416586	416624	476542	476580	F
38	444950	444988	490693	490731	F
38	500221	500259	500233	500271	F
38	518121	518159	519699	519737	F
38	28760	28798	67691	67729	F
38	49181	49219	445136	445174	F
38	66007	66045	66044	66082	F
38	69183	69221	316806	316844	F
38	75487	75525	123712	123750	F
38	76108	76146	297051	297089	F
38	132969	133007	418296	418334	F
38	163566	163604	284669	284707	F
38	163567	163605	304053	304091	F
38	188756	188794	272863	272901	F
38	188891	188929	272863	272901	F
38	256610	256648	347911	347949	F
38	272868	272906	304492	304530	F
38	413923	413961	500201	500239	F
38	31992	32030	129122	129160	F
38	32471	32509	385095	385133	F
38	100142	100180	403097	403135	F
38	109983	110021	423523	423561	F
38	110247	110285	452925	452963	F
38	123711	123749	195749	195787	F
38	316806	316844	438220	438258	F
38	441099	441137	506345	506383	F
38	1663	1701	122733	122771	F
38	11444	11482	141460	141498	F
38	15494	15532	488417	488455	F
38	38509	38547	127653	127691	F
38	38509	38547	516392	516430	F
38	59475	59513	156656	156694	F
38	75487	75525	126016	126054	F
38	96137	96175	393567	393605	F
38	97847	97885	325781	325819	F
38	104540	104578	266693	266731	F
38	110250	110288	484532	484570	F
38	122450	122488	209777	209815	F
38	154052	154090	160332	160370	F
38	211516	211554	211522	211560	F
38	297051	297089	470950	470988	F
38	347934	347972	471426	471464	F
38	22976	23014	210613	210651	P
38	31991	32029	227933	227971	P
38	40292	40330	72679	72717	P
38	47612	47650	210613	210651	P
38	85111	85149	111465	111503	P
38	101123	101161	210613	210651	P
38	107129	107167	107129	107167	P
38	108347	108385	173008	173046	P
38	118582	118620	416424	416462	P
38	121898	121936	233695	233733	P
38	139689	139727	507760	507798	P
38	163617	163655	461910	461948	P
38	178539	178577	229775	229813	P
38	276913	276951	420015	420053	P
38	282177	282215	416586	416624	P
38	282288	282326	462415	462453	P
38	74736	74774	508547	508585	P
38	82716	82754	105115	105153	P
38	113297	113335	465532	465570	P
38	114706	114744	331017	331055	P
38	132969	133007	420015	420053	P
38	146078	146116	246352	246390	P
38	184950	184988	310300	310338	P
38	189590	189628	343758	343796	P
38	304574	304612	343547	343585	P
38	332635	332673	441215	441253	P
38	418263	418301	420015	420053	P
38	15494	15532	413923	413961	P
38	30580	30618	126016	126054	P
38	98531	98569	152225	152263	P
38	123712	123750	347912	347950	P
38	126016	126054	347912	347950	P
38	238780	238818	316806	316844	P
38	246223	246261	431136	431174	P
38	246364	246402	333403	333441	P
38	416626	416664	416626	416664	P
38	488417	488455	500201	500239	P
38	49088	49126	156707	156745	P
38	69945	69983	246217	246255	P
38	86687	86725	343456	343494	P
38	97851	97889	375610	375648	P
38	105395	105433	296620	296658	P
38	244968	245006	256608	256646	P
38	246364	246402	410524	410562	P
38	270680	270718	348433	348471	P
38	384496	384534	438867	438905	P
37	54663	54700	137405	137442	F
37	55406	55443	459176	459213	F
37	75486	75523	318515	318552	F
37	84804	84841	175828	175865	F
37	96011	96048	408240	408277	F
37	114541	114578	269786	269823	F
37	118600	118637	260426	260463	F
37	118851	118888	330500	330537	F
37	154610	154647	163398	163435	F
37	156574	156611	229871	229908	F
37	172063	172100	172103	172140	F
37	175828	175865	175914	175951	F
37	181566	181603	181619	181656	F
37	216153	216190	416423	416460	F
37	248960	248997	272369	272406	F
37	284670	284707	304053	304090	F
37	304054	304091	416423	416460	F
37	352414	352451	352420	352457	F
37	438194	438231	510632	510669	F
37	444955	444992	445103	445140	F
37	48073	48110	210970	211007	F
37	49041	49078	79107	79144	F
37	73526	73563	398790	398827	F
37	75455	75492	348013	348050	F
37	97849	97886	347910	347947	F
37	98531	98568	337827	337864	F
37	113499	113536	406616	406653	F
37	152226	152263	209713	209750	F
37	152226	152263	301606	301643	F
37	156931	156968	163398	163435	F
37	188499	188536	289731	289768	F
37	313781	313818	348435	348472	F
37	320172	320209	470953	470990	F
37	330449	330486	332286	332323	F
37	339403	339440	459178	459215	F
37	105352	105389	317544	317581	F
37	113502	113539	437784	437821	F
37	320170	320207	405877	405914	F
37	394648	394685	394758	394795	F
37	1640	1677	318513	318550	F
37	15694	15731	419976	420013	F
37	19902	19939	126310	126347	F
37	38227	38264	256611	256648	F
37	45934	45971	438868	438905	F
37	64217	64254	72670	72707	F
37	64259	64296	72670	72707	F
37	75487	75524	195750	195787	F
37	79972	80009	438870	438907	F
37	97850	97887	510906	510943	F
37	101771	101808	276597	276634	F
37	125969	126006	454443	454480	F
37	153145	153182	208027	208064	F
37	182160	182197	191371	191408	F
37	228049	228086	476844	476881	F
37	256609	256646	343456	343493	F
37	276597	276634	461281	461318	F
37	276745	276782	304489	304526	F
37	310504	310541	459888	459925	F
37	343457	343494	510906	510943	F
37	387737	387774	387919	387956	F
37	421486	421523	424348	424385	F
37	437857	437894	476933	476970	F
37	2936	2973	297093	297130	P
37	45025	45062	320468	320505	P
37	73526	73563	451658	451695	P
37	89232	89269	154613	154650	P
37	138405	138442	263045	263082	P
37	216153	216190	438193	438230	P
37	221648	221685	497795	497832	P
37	239647	239684	471301	471338	P
37	256148	256185	268729	268766	P
37	272870	272907	331923	331960	P
37	304054	304091	438193	438230	P
37	352420	352457	511068	511105	P
37	416422	416459	510632	510669	P
37	79107	79144	472105	472142	P
37	98531	98568	209713	209750	P
37	98531	98568	301606	301643	P
37	100136	100173	331898	331935	P
37	126017	126054	256611	256648	P
37	126035	126072	408234	408271	P
37	152226	152263	337827	337864	P
37	163568	163605	438193	438230	P
37	194985	195022	466595	466632	P
37	320654	320691	480748	480785	P
37	62277	62314	270679	270716	P
37	78363	78400	88914	88951	P
37	86686	86723	480657	480694	P
37	126019	126056	480655	480692	P
37	128985	129022	403979	404016	P
37	129122	129159	227933	227970	P
37	163493	163530	316806	316843	P
37	461166	461203	467148	467185	P
37	1640	1677	347916	347953	P
37	5749	5786	16459	16496	P
37	16458	16495	46836	46873	P
37	46101	46138	128984	129021	P
37	74666	74703	306155	306192	P
37	75338	75375	460497	460534	P
37	79108	79145	385096	385133	P
37	89130	89167	405918	405955	P
37	100455	100492	110233	110270	P
37	113498	113535	514758	514795	P
37	123713	123750	256611	256648	P
37	125895	125932	325793	325830	P
37	148126	148163	494275	494312	P
37	189274	189311	460858	460895	P
37	204418	204455	326527	326564	P
37	294209	294246	459881	459918	P
37	312790	312827	419963	420000	P
37	320172	320209	406053	406090	P
37	343458	343495	375611	375648	P
37	385095	385132	494896	494933	P
36	49123	49159	438193	438229	F
36	49139	49175	260426	260462	F
36	62277	62313	313781	313817	F
36	72376	72412	100055	100091	F
36	86686	86722	386427	386463	F
36	141101	141137	507168	507204	F
36	162313	162349	489593	489629	F
36	189508	189544	511066	511102	F
36	209713	209749	283190	283226	F
36	216153	216189	238808	238844	F
36	229775	229811	484740	484776	F
36	238808	238844	304054	304090	F
36	246318	246354	419967	420003	F
36	248393	248429	321424	321460	F
36	269728	269764	269786	269822	F
36	284671	284707	416423	416459	F
36	295025	295061	444916	444952	F
36	295025	295061	445069	445105	F
36	320654	320690	332965	333001	F
36	321680	321716	321756	321792	F
36	350186	350222	410529	410565	F
36	365609	365645	497796	497832	F
36	394391	394427	407153	407189	F
36	419967	420003	420055	420091	F
36	62277	62313	348435	348471	F
36	97852	97888	110252	110288	F
36	119386	119422	166506	166542	F
36	119386	119422	347952	347988	F
36	122715	122751	384497	384533	F
36	123712	123748	318516	318552	F
36	136801	136837	282157	282193	F
36	152226	152262	283190	283226	F
36	163568	163604	238808	238844	F
36	166505	166541	248936	248972	F
36	166698	166734	268471	268507	F
36	248936	248972	347951	347987	F
36	265324	265360	273543	273579	F
36	273279	273315	499825	499861	F
36	333408	333444	350186	350222	F
36	370034	370070	405488	405524	F
36	459618	459654	462415	462451	F
36	462415	462451	514554	514590	F
36	17691	17727	462424	462460	F
36	38226	38262	373386	373422	F
36	45935	45971	79109	79145	F
36	47432	47468	318518	318554	F
36	69439	69475	113503	113539	F
36	86687	86723	375612	375648	F
36	97850	97886	256610	256646	F
36	97852	97888	484534	484570	F
36	110442	110478	284690	284726	F
36	122715	122751	122734	122770	F
36	156651	156687	239865	239901	F
36	177946	177982	462890	462926	F
36	181034	181070	276600	276636	F
36	306174	306210	339887	339923	F
36	310056	310092	357243	357279	F
36	339492	339528	390559	390595	F
36	343458	343494	514660	514696	F
36	373386	373422	480656	480692	F
36	373757	373793	497796	497832	F
36	480657	480693	510907	510943	F
36	762	798	86681	86717	F
36	1664	1700	122715	122751	F
36	5749	5785	326527	326563	F
36	16460	16496	284829	284865	F
36	30579	30615	97850	97886	F
36	32486	32522	394419	394455	F
36	38226	38262	480656	480692	F
36	38227	38263	119385	119421	F
36	39249	39285	85392	85428	F
36	45936	45972	240349	240385	F
36	46032	46068	256006	256042	F
36	51460	51496	499826	499862	F
36	54663	54699	209714	209750	F
36	54663	54699	301607	301643	F
36	55405	55441	393566	393602	F
36	55424	55460	332287	332323	F
36	70283	70319	459887	459923	F
36	70283	70319	460496	460532	F
36	72670	72706	175861	175897	F
36	72670	72706	175904	175940	F
36	77988	78024	100751	100787	F
36	89206	89242	460497	460533	F
36	97851	97887	480657	480693	F
36	110236	110272	181726	181762	F
36	122729	122765	373753	373789	F
36	123710	123746	126014	126050	F
36	137405	137441	209714	209750	F
36	137405	137441	301607	301643	F
36	163460	163496	499830	499866	F
36	195750	195786	318516	318552	F
36	221924	221960	459888	459924	F
36	253571	253607	273071	273107	F
36	278581	278617	419964	420000	F
36	313759	313795	419956	419992	F
36	316981	317017	457204	457240	F
36	318504	318540	454448	454484	F
36	325790	325826	452934	452970	F
36	365609	365645	385096	385132	F
36	405885	405921	470959	470995	F
36	17676	17712	463522	463558	P
36	30329	30365	178538	178574	P
36	49123	49159	216154	216190	P
36	49123	49159	416424	416460	P
36	75490	75526	97850	97886	P
36	79974	80010	122730	122766	P
36	86685	86721	110236	110272	P
36	110251	110287	386428	386464	P
36	118584	118620	216154	216190	P
36	178337	178373	454920	454956	P
36	184952	184988	346536	346572	P
36	216153	216189	510632	510668	P
36	221648	221684	365609	365645	P
36	263045	263081	315756	315792	P
36	263045	263081	315819	315855	P
36	283190	283226	337828	337864	P
36	284671	284707	438194	438230	P
36	304054	304090	510632	510668	P
36	352301	352337	509868	509904	P
36	419967	420003	515801	515837	P
36	19966	20002	454525	454561	P
36	45935	45971	385096	385132	P
36	46795	46831	273279	273315	P
36	49123	49159	163569	163605	P
36	87222	87258	480749	480785	P
36	89213	89249	320973	321009	P
36	89238	89274	101117	101153	P
36	98532	98568	283190	283226	P
36	118584	118620	163569	163605	P
36	119386	119422	475236	475272	P
36	163434	163470	189157	189193	P
36	163568	163604	510632	510668	P
36	248936	248972	475237	475273	P
36	250086	250122	372402	372438	P
36	320648	320684	473482	473518	P
36	324214	324250	454920	454956	P
36	332965	333001	480749	480785	P
36	387226	387262	454525	454561	P
36	405484	405520	455363	455399	P
36	511811	511847	517556	517592	P
36	17900	17936	287080	287116	P
36	54663	54699	98531	98567	P
36	72685	72721	312782	312818	P
36	86688	86724	347911	347947	P
36	87043	87079	210974	211010	P
36	88704	88740	406619	406655	P
36	98531	98567	137405	137441	P
36	119385	119421	123714	123750	P
36	122715	122751	438868	438904	P
36	156712	156748	333913	333949	P
36	195752	195788	248936	248972	P
36	210329	210365	345956	345992	P
36	210417	210453	345956	345992	P
36	221648	221684	373757	373793	P
36	268725	268761	343547	343583	P
36	270680	270716	313781	313817	P
36	278581	278617	312790	312826	P
36	280142	280178	300998	301034	P
36	306174	306210	514659	514695	P
36	339886	339922	343458	343494	P
36	386427	386463	480658	480694	P
36	387103	387139	510576	510612	P
36	1645	1681	119385	119421	P
36	3909	3945	487844	487880	P
36	19770	19806	416181	416217	P
36	19900	19936	454007	454043	P
36	32472	32508	45935	45971	P
36	39147	39183	323439	323475	P
36	40616	40652	452138	452174	P
36	45934	45970	122715	122751	P
36	48073	48109	172711	172747	P
36	54663	54699	337827	337863	P
36	62278	62314	326527	326563	P
36	75489	75525	119385	119421	P
36	75490	75526	510906	510942	P
36	101772	101808	156849	156885	P
36	125903	125939	510908	510944	P
36	132957	132993	410014	410050	P
36	137405	137441	337827	337863	P
36	184510	184546	365608	365644	P
36	189523	189559	268953	268989	P
36	268471	268507	276948	276984	P
36	287080	287116	287289	287325	P
36	289854	289890	374376	374412	P
36	297053	297089	406055	406091	P
36	306101	306137	387169	387205	P
36	321356	321392	517301	517337	P
36	386428	386464	484533	484569	P
36	32014	32050	32014	32050	R
35	1679	1714	123616	123651	F
35	1737	1772	255829	255864	F
35	4787	4822	255829	255864	F
35	22971	23006	154609	154644	F
35	25539	25574	45795	45830	F
35	25539	25574	256153	256188	F
35	30328	30363	188760	188795	F
35	30328	30363	188818	188853	F
35	30328	30363	188895	188930	F
35	30328	30363	304491	304526	F
35	30329	30364	229778	229813	F
35	47607	47642	154609	154644	F
35	51462	51497	104690	104725	F
35	55406	55441	96137	96172	F
35	59475	59510	394422	394457	F
35	82772	82807	273333	273368	F
35	89046	89081	481636	481671	F
35	89213	89248	352404	352439	F
35	93545	93580	93928	93963	F
35	95893	95928	422942	422977	F
35	96137	96172	459176	459211	F
35	96151	96186	255800	255835	F
35	101118	101153	154609	154644	F
35	115796	115831	178342	178377	F
35	119385	119420	510907	510942	F
35	119386	119421	248937	248972	F
35	129132	129167	152948	152983	F
35	131333	131368	156323	156358	F
35	133028	133063	419966	420001	F
35	168460	168495	265387	265422	F
35	188760	188795	304491	304526	F
35	188818	188853	304491	304526	F
35	188895	188930	304491	304526	F
35	260239	260274	466081	466116	F
35	272867	272902	403094	403129	F
35	306399	306434	394423	394458	F
35	346421	346456	410389	410424	F
35	403094	403129	484742	484777	F
35	769	804	375613	375648	F
35	10037	10072	475239	475274	F
35	22971	23006	156930	156965	F
35	36456	36491	449376	449411	F
35	42722	42757	480754	480789	F
35	47607	47642	156930	156965	F
35	55408	55443	339403	339438	F
35	67699	67734	267438	267473	F
35	70284	70319	89206	89241	F
35	70284	70319	221924	221959	F
35	70284	70319	310504	310539	F
35	86687	86722	125904	125939	F
35	101372	101407	438071	438106	F
35	109991	110026	110153	110188	F
35	125904	125939	386428	386463	F
35	126015	126050	195749	195784	F
35	126310	126345	386429	386464	F
35	161998	162033	471701	471736	F
35	171623	171658	415684	415719	F
35	180277	180312	510111	510146	F
35	184167	184202	405487	405522	F
35	194105	194140	194170	194205	F
35	243856	243891	393395	393430	F
35	310159	310194	454444	454479	F
35	310332	310367	346571	346606	F
35	321268	321303	432542	432577	F
35	388699	388734	471701	471736	F
35	403735	403770	403770	403805	F
35	484534	484569	510908	510943	F
35	10037	10072	195754	195789	F
35	19901	19936	375612	375647	F
35	30579	30614	325784	325819	F
35	38227	38262	343458	343493	F
35	43361	43396	423529	423564	F
35	72685	72720	175919	175954	F
35	75489	75524	126309	126344	F
35	78378	78413	339408	339443	F
35	86688	86723	123715	123750	F
35	86688	86723	126019	126054	F
35	96012	96047	244160	244195	F
35	101094	101129	238845	238880	F
35	110236	110271	480659	480694	F
35	110252	110287	480658	480693	F
35	119385	119420	373387	373422	F
35	119385	119420	480657	480692	F
35	126019	126054	244968	245003	F
35	134833	134868	386430	386465	F
35	145602	145637	319742	319777	F
35	152224	152259	284826	284861	F
35	154609	154644	163428	163463	F
35	156705	156740	390647	390682	F
35	181014	181049	320582	320617	F
35	194103	194138	444417	444452	F
35	194514	194549	194558	194593	F
35	209232	209267	209253	209288	F
35	214906	214941	239955	239990	F
35	244160	244195	408241	408276	F
35	255785	255820	484533	484568	F
35	255786	255821	256612	256647	F
35	297054	297089	405879	405914	F
35	328836	328871	349096	349131	F
35	343458	343493	373387	373422	F
35	480662	480697	514665	514700	F
35	1642	1677	75486	75521	F
35	3781	3816	181008	181043	F
35	19757	19792	465489	465524	F
35	19901	19936	339886	339921	F
35	30328	30363	276747	276782	F
35	30581	30616	255786	255821	F
35	30584	30619	181728	181763	F
35	38227	38262	510907	510942	F
35	38231	38266	347916	347951	F
35	42313	42348	390576	390611	F
35	45935	45970	49043	49078	F
35	54663	54698	283191	283226	F
35	55422	55457	110234	110269	F
35	64602	64637	432578	432613	F
35	75490	75525	375613	375648	F
35	76111	76146	405879	405914	F
35	89206	89241	459888	459923	F
35	94949	94984	160068	160103	F
35	97851	97886	119385	119420	F
35	99774	99809	161348	161383	F
35	104163	104198	186507	186542	F
35	110251	110286	255785	255820	F
35	113668	113703	394460	394495	F
35	113742	113777	150470	150505	F
35	119385	119420	343458	343493	F
35	123714	123749	126309	126344	F
35	123714	123749	475237	475272	F
35	126019	126054	375613	375648	F
35	126309	126344	195752	195787	F
35	137405	137440	283191	283226	F
35	156930	156965	163428	163463	F
35	163696	163731	280818	280853	F
35	169890	169925	458382	458417	F
35	175818	175853	313760	313795	F
35	184510	184545	221649	221684	F
35	185088	185123	295844	295879	F
35	188760	188795	276747	276782	F
35	188818	188853	276747	276782	F
35	188895	188930	276747	276782	F
35	189578	189613	210835	210870	F
35	191597	191632	224019	224054	F
35	191622	191657	224044	224079	F
35	221924	221959	460497	460532	F
35	248012	248047	340382	340417	F
35	251324	251359	370033	370068	F
35	255786	255821	347913	347948	F
35	256610	256645	325784	325819	F
35	256611	256646	373387	373422	F
35	256611	256646	480657	480692	F
35	257721	257756	454910	454945	F
35	259932	259967	498811	498846	F
35	264442	264477	267359	267394	F
35	271945	271980	512734	512769	F
35	308196	308231	308654	308689	F
35	310504	310539	460497	460532	F
35	327424	327459	327466	327501	F
35	346722	346757	437668	437703	F
35	357366	357401	512734	512769	F
35	389784	389819	512734	512769	F
35	393567	393602	459176	459211	F
35	399343	399378	512734	512769	F
35	452928	452963	484532	484567	F
35	480658	480693	484534	484569	F
35	11793	11828	295964	295999	P
35	22996	23031	321268	321303	P
35	30328	30363	156967	157002	P
35	45792	45827	268729	268764	P
35	47632	47667	321268	321303	P
35	49124	49159	238809	238844	P
35	49124	49159	284672	284707	P
35	55422	55457	100456	100491	P
35	86687	86722	110252	110287	P
35	89213	89248	511080	511115	P
35	96656	96691	250081	250116	P
35	97816	97851	461993	462028	P
35	97852	97887	125904	125939	P
35	110236	110271	386427	386462	P
35	118585	118620	238809	238844	P
35	118585	118620	284672	284707	P
35	123032	123067	250084	250119	P
35	154609	154644	432567	432602	P
35	157014	157049	491775	491810	P
35	196067	196102	432163	432198	P
35	259626	259661	484944	484979	P
35	269059	269094	475710	475745	P
35	269081	269116	507122	507157	P
35	331925	331960	484745	484780	P
35	333436	333471	515773	515808	P
35	3912	3947	496251	496286	P
35	10037	10072	166504	166539	P
35	10037	10072	347950	347985	P
35	70284	70319	75340	75375	P
35	97851	97886	123715	123750	P
35	97852	97887	386428	386463	P
35	110251	110286	126310	126345	P
35	110252	110287	125904	125939	P
35	126018	126053	255786	255821	P
35	126309	126344	332286	332321	P
35	156909	156944	490830	490865	P
35	156930	156965	432567	432602	P
35	189534	189569	321268	321303	P
35	231825	231860	416111	416146	P
35	311759	311794	500217	500252	P
35	333916	333951	472060	472095	P
35	1663	1698	79972	80007	P
35	30585	30620	126305	126340	P
35	36512	36547	333249	333284	P
35	55423	55458	108747	108782	P
35	59477	59512	512728	512763	P
35	75482	75517	332293	332328	P
35	79972	80007	384496	384531	P
35	86689	86724	325784	325819	P
35	119386	119421	195752	195787	P
35	123714	123749	248937	248972	P
35	123715	123750	510907	510942	P
35	125904	125939	484534	484569	P
35	126019	126054	343458	343493	P
35	126309	126344	330449	330484	P
35	156658	156693	512728	512763	P
35	156695	156730	454986	455021	P
35	179224	179259	189381	189416	P
35	240349	240384	385096	385131	P
35	256611	256646	375613	375648	P
35	304061	304096	491754	491789	P
35	306174	306209	480657	480692	P
35	319338	319373	319582	319617	P
35	323411	323446	474903	474938	P
35	339882	339917	480662	480697	P
35	343549	343584	437830	437865	P
35	459619	459654	510577	510612	P
35	510577	510612	514555	514590	P
35	798	833	30552	30587	P
35	1646	1681	510907	510942	P
35	16459	16494	250925	250960	P
35	19901	19936	514661	514696	P
35	36523	36558	346422	346457	P
35	38227	38262	86688	86723	P
35	38227	38262	375613	375648	P
35	38231	38266	75486	75521	P
35	38231	38266	318515	318550	P
35	40202	40237	132955	132990	P
35	40234	40269	132955	132990	P
35	41326	41361	321270	321305	P
35	41326	41361	445133	445168	P
35	45935	45970	472105	472140	P
35	46795	46830	51460	51495	P
35	54663	54698	256008	256043	P
35	59476	59511	471967	472002	P
35	74671	74706	501220	501255	P
35	75340	75375	459888	459923	P
35	75489	75524	248937	248972	P
35	75490	75525	480657	480692	P
35	75491	75526	325784	325819	P
35	75507	75542	471987	472022	P
35	84910	84945	512734	512769	P
35	86687	86722	484534	484569	P
35	89238	89273	163428	163463	P
35	97851	97886	126019	126054	P
35	100751	100786	295967	296002	P
35	103709	103744	333002	333037	P
35	110238	110273	244964	244999	P
35	122352	122387	210255	210290	P
35	122731	122766	438872	438907	P
35	123714	123749	166506	166541	P
35	123714	123749	347952	347987	P
35	125904	125939	480658	480693	P
35	125905	125940	332285	332320	P
35	136908	136943	512734	512769	P
35	137405	137440	256008	256043	P
35	138408	138443	156322	156357	P
35	139782	139817	228084	228119	P
35	143211	143246	512734	512769	P
35	156322	156357	315758	315793	P
35	156322	156357	315821	315856	P
35	156657	156692	249953	249988	P
35	156657	156692	471967	472002	P
35	156967	157002	276747	276782	P
35	175862	175897	411612	411647	P
35	175905	175940	411612	411647	P
35	181014	181049	406621	406656	P
35	181726	181761	386427	386462	P
35	183909	183944	512729	512764	P
35	184510	184545	497796	497831	P
35	189247	189282	460858	460893	P
35	191729	191764	474491	474526	P
35	228066	228101	454986	455021	P
35	253570	253605	273127	273162	P
35	255785	255820	386429	386464	P
35	255867	255902	512734	512769	P
35	257721	257756	282432	282467	P
35	259932	259967	416296	416331	P
35	261470	261505	512734	512769	P
35	263314	263349	512734	512769	P
35	276753	276788	331891	331926	P
35	311790	311825	500186	500221	P
35	321212	321247	390576	390611	P
35	325637	325672	512734	512769	P
35	347912	347947	375613	375648	P
35	405879	405914	406055	406090	P
35	450168	450203	464598	464633	P
35	517544	517579	517544	517579	R
34	311791	311825	500174	500208	C
34	22972	23006	163398	163432	F
34	47608	47642	163398	163432	F
34	48063	48097	97550	97584	F
34	55274	55308	139515	139549	F
34	59476	59510	306399	306433	F
34	75490	75524	125905	125939	F
34	85386	85420	156651	156685	F
34	101119	101153	163398	163432	F
34	110236	110270	110253	110287	F
34	122040	122074	136976	137010	F
34	133028	133062	175827	175861	F
34	133029	133063	246318	246352	F
34	133029	133063	420055	420089	F
34	139883	139917	181843	181877	F
34	156967	157001	178540	178574	F
34	165219	165253	363560	363594	F
34	171748	171782	401376	401410	F
34	173011	173045	228080	228114	F
34	175827	175861	419966	420000	F
34	184168	184202	370034	370068	F
34	188761	188795	229778	229812	F
34	188819	188853	229778	229812	F
34	188896	188930	229778	229812	F
34	210329	210363	270345	270379	F
34	229777	229811	272867	272901	F
34	229777	229811	403094	403128	F
34	229778	229812	304492	304526	F
34	248937	248971	510908	510942	F
34	257729	257763	332507	332541	F
34	313050	313084	432567	432601	F
34	318182	318216	318214	318248	F
34	321270	321304	370033	370067	F
34	321272	321306	415685	415719	F
34	333521	333555	333624	333658	F
34	438248	438282	498742	498776	F
34	462892	462926	475019	475053	F
34	17433	17467	461089	461123	F
34	61030	61064	61840	61874	F
34	70284	70318	168437	168471	F
34	70284	70318	317461	317495	F
34	74512	74546	343547	343581	F
34	75490	75524	386429	386463	F
34	97853	97887	110236	110270	F
34	107128	107162	182736	182770	F
34	108348	108382	275613	275647	F
34	119386	119420	484534	484568	F
34	123715	123749	125905	125939	F
34	139883	139917	369159	369193	F
34	166506	166540	480658	480692	F
34	166506	166540	510908	510942	F
34	239993	240027	318681	318715	F
34	248937	248971	484534	484568	F
34	255786	255820	373388	373422	F
34	308284	308318	308664	308698	F
34	347952	347986	480658	480692	F
34	347952	347986	510908	510942	F
34	384120	384154	472105	472139	F
34	471967	472001	512729	512763	F
34	224	258	129056	129090	F
34	1643	1677	195750	195784	F
34	4823	4857	90781	90815	F
34	32487	32521	156654	156688	F
34	39149	39183	276608	276642	F
34	39552	39586	476806	476840	F
34	46034	46068	98532	98566	F
34	47432	47466	75489	75523	F
34	69745	69779	386425	386459	F
34	70432	70466	172735	172769	F
34	78122	78156	491988	492022	F
34	85386	85420	239865	239899	F
34	86688	86722	195753	195787	F
34	89194	89228	352341	352375	F
34	100456	100490	108748	108782	F
34	101172	101206	115797	115831	F
34	101172	101206	178343	178377	F
34	107114	107148	394792	394826	F
34	108747	108781	126309	126343	F
34	110252	110286	332286	332320	F
34	111250	111284	339493	339527	F
34	111250	111284	390560	390594	F
34	115797	115831	507508	507542	F
34	115797	115831	513205	513239	F
34	118581	118615	465410	465444	F
34	122732	122766	385095	385129	F
34	123715	123749	386429	386463	F
34	125905	125939	126310	126344	F
34	126016	126050	318516	318550	F
34	131333	131367	269060	269094	F
34	156323	156357	269060	269094	F
34	156654	156688	394420	394454	F
34	156658	156692	183910	183944	F
34	163398	163432	163429	163463	F
34	165218	165252	269058	269092	F
34	166506	166540	484534	484568	F
34	173009	173043	209304	209338	F
34	178343	178377	507508	507542	F
34	178343	178377	513205	513239	F
34	195753	195787	386429	386463	F
34	231105	231139	231856	231890	F
34	248937	248971	480658	480692	F
34	251325	251359	405488	405522	F
34	260222	260256	414010	414044	F
34	273547	273581	373609	373643	F
34	290248	290282	394549	394583	F
34	312785	312819	515799	515833	F
34	321462	321496	332543	332577	F
34	323611	323645	346479	346513	F
34	343576	343610	392062	392096	F
34	347829	347863	403982	404016	F
34	347952	347986	484534	484568	F
34	769	803	19902	19936	F
34	1643	1677	126016	126050	F
34	15688	15722	72683	72717	F
34	17691	17725	387111	387145	F
34	30584	30618	38231	38265	F
34	32023	32057	451993	452027	F
34	38232	38266	332290	332324	F
34	38517	38551	516400	516434	F
34	39552	39586	228012	228046	F
34	39612	39646	323610	323644	F
34	43601	43635	328779	328813	F
34	46034	46068	337828	337862	F
34	47432	47466	123714	123748	F
34	47432	47466	195752	195786	F
34	54452	54486	239868	239902	F
34	56622	56656	276615	276649	F
34	73514	73548	474919	474953	F
34	80472	80506	156702	156736	F
34	86685	86719	244965	244999	F
34	86688	86722	475238	475272	F
34	88704	88738	181015	181049	F
34	97818	97852	332970	333004	F
34	97852	97886	248937	248971	F
34	97852	97886	332286	332320	F
34	100668	100702	428480	428514	F
34	103600	103634	282392	282426	F
34	107568	107602	164133	164167	F
34	108396	108430	471087	471121	F
34	109678	109712	327742	327776	F
34	110236	110270	484535	484569	F
34	110252	110286	166506	166540	F
34	110252	110286	330449	330483	F
34	110252	110286	347952	347986	F
34	110253	110287	181726	181760	F
34	125905	125939	195753	195787	F
34	126310	126344	306174	306208	F
34	126311	126345	134833	134867	F
34	131333	131367	263045	263079	F
34	133028	133062	278583	278617	F
34	133285	133319	244034	244068	F
34	156323	156357	263045	263079	F
34	159469	159503	188096	188130	F
34	160796	160830	331105	331139	F
34	168437	168471	459888	459922	F
34	168437	168471	460497	460531	F
34	170069	170103	290248	290282	F
34	175827	175861	278583	278617	F
34	184168	184202	251325	251359	F
34	185088	185122	306175	306209	F
34	191577	191611	428439	428473	F
34	194164	194198	444413	444447	F
34	204448	204482	266864	266898	F
34	207539	207573	485790	485824	F
34	224044	224078	403434	403468	F
34	229778	229812	276748	276782	F
34	249590	249624	386423	386457	F
34	249953	249987	512729	512763	F
34	250295	250329	500211	500245	F
34	251324	251358	321270	321304	F
34	255785	255819	452929	452963	F
34	256690	256724	491986	492020	F
34	268950	268984	501671	501705	F
34	268950	268984	506503	506537	F
34	283682	283716	297050	297084	F
34	306174	306208	475238	475272	F
34	310170	310204	494604	494638	F
34	317461	317495	459888	459922	F
34	317461	317495	460497	460531	F
34	324799	324833	375715	375749	F
34	333358	333392	410512	410546	F
34	343462	343496	484537	484571	F
34	349962	349996	480659	480693	F
34	353743	353777	353787	353821	F
34	361780	361814	385094	385128	F
34	386429	386463	475238	475272	F
34	406619	406653	437784	437818	F
34	415685	415719	462330	462364	F
34	460869	460903	509952	509986	F
34	22972	23006	313050	313084	P
34	38231	38265	195750	195784	P
34	39235	39269	255801	255835	P
34	46034	46068	54664	54698	P
34	46034	46068	137406	137440	P
34	47608	47642	313050	313084	P
34	51916	51950	337651	337685	P
34	55427	55461	195749	195783	P
34	79110	79144	384120	384154	P
34	89235	89269	163401	163435	P
34	101119	101153	313050	313084	P
34	108348	108382	228080	228114	P
34	128985	129019	347829	347863	P
34	133029	133063	515803	515837	P
34	136801	136835	304608	304642	P
34	138986	139020	374374	374408	P
34	154610	154644	313050	313084	P
34	156967	157001	229778	229812	P
34	163398	163432	313050	313084	P
34	163398	163432	432567	432601	P
34	163457	163491	370035	370069	P
34	178540	178574	188761	188795	P
34	178540	178574	188819	188853	P
34	178540	178574	188896	188930	P
34	178540	178574	304492	304526	P
34	178541	178575	272867	272901	P
34	178541	178575	403094	403128	P
34	189510	189544	352417	352451	P
34	189510	189544	352423	352457	P
34	246077	246111	507355	507389	P
34	273071	273105	273127	273161	P
34	320471	320505	451891	451925	P
34	1323	1357	102411	102445	P
34	3652	3686	10859	10893	P
34	47433	47467	110235	110269	P
34	49044	49078	384120	384154	P
34	53512	53546	461397	461431	P
34	55427	55461	126015	126049	P
34	75490	75524	110252	110286	P
34	78376	78410	152222	152256	P
34	79972	80006	122715	122749	P
34	84808	84842	312785	312819	P
34	88706	88740	113502	113536	P
34	101408	101442	455325	455359	P
34	110235	110269	318519	318553	P
34	110236	110270	125904	125938	P
34	112938	112972	261591	261625	P
34	123715	123749	484534	484568	P
34	152221	152255	459182	459216	P
34	153161	153195	231104	231138	P
34	156931	156965	313050	313084	P
34	163457	163491	405489	405523	P
34	173011	173045	275613	275647	P
34	195753	195787	484534	484568	P
34	224044	224078	498792	498826	P
34	282157	282191	304608	304642	P
34	289810	289844	407641	407675	P
34	385095	385129	438872	438906	P
34	475238	475272	480658	480692	P
34	475238	475272	510908	510942	P
34	4823	4857	55063	55097	P
34	10037	10071	248936	248970	P
34	30584	30618	318516	318550	P
34	54456	54490	249953	249987	P
34	55424	55458	126309	126343	P
34	75490	75524	484534	484568	P
34	78266	78300	189185	189219	P
34	79974	80008	385095	385129	P
34	84793	84827	414062	414096	P
34	84984	85018	421489	421523	P
34	86688	86722	332286	332320	P
34	88764	88798	284613	284647	P
34	97852	97886	126310	126344	P
34	98535	98569	284827	284861	P
34	101779	101813	227887	227921	P
34	103600	103634	453767	453801	P
34	108350	108384	209304	209338	P
34	110153	110187	323736	323770	P
34	110251	110285	134833	134867	P
34	110252	110286	123715	123749	P
34	110252	110286	195753	195787	P
34	115797	115831	154757	154791	P
34	131333	131367	475710	475744	P
34	139867	139901	370401	370435	P
34	152224	152258	326532	326566	P
34	154757	154791	178343	178377	P
34	156323	156357	475710	475744	P
34	156606	156640	208036	208070	P
34	156849	156883	181034	181068	P
34	163423	163457	310269	310303	P
34	163429	163463	313050	313084	P
34	163433	163467	210617	210651	P
34	179571	179605	195750	195784	P
34	183910	183944	249953	249987	P
34	188723	188757	189608	189642	P
34	195753	195787	480658	480692	P
34	195753	195787	510908	510942	P
34	211516	211550	211516	211550	P
34	270345	270379	345958	345992	P
34	276709	276743	428047	428081	P
34	306174	306208	332286	332320	P
34	318504	318538	408282	408316	P
34	325785	325819	375614	375648	P
34	331100	331134	510001	510035	P
34	386430	386464	452929	452963	P
34	389930	389964	475707	475741	P
34	475238	475272	484534	484568	P
34	1662	1696	45938	45972	P
34	30584	30618	123712	123746	P
34	30584	30618	195750	195784	P
34	32471	32505	438872	438906	P
34	36524	36558	410390	410424	P
34	37802	37836	48306	48340	P
34	46034	46068	209715	209749	P
34	46034	46068	283192	283226	P
34	46034	46068	301608	301642	P
34	49140	49174	273129	273163	P
34	54661	54695	250927	250961	P
34	69749	69783	256612	256646	P
34	73534	73568	331031	331065	P
34	75832	75866	406053	406087	P
34	84974	85008	303667	303701	P
34	86688	86722	166506	166540	P
34	86688	86722	330449	330483	P
34	86688	86722	347952	347986	P
34	87227	87261	461992	462026	P
34	88706	88740	437784	437818	P
34	97852	97886	195753	195787	P
34	108747	108781	332287	332321	P
34	108748	108782	110235	110269	P
34	110252	110286	475238	475272	P
34	110459	110493	255786	255820	P
34	113501	113535	118204	118238	P
34	114316	114350	458386	458420	P
34	115792	115826	321168	321202	P
34	118205	118239	156866	156900	P
34	118601	118635	273129	273163	P
34	119386	119420	125905	125939	P
34	119387	119421	318518	318552	P
34	123646	123680	514759	514793	P
34	125905	125939	248937	248971	P
34	126015	126049	330453	330487	P
34	126016	126050	179571	179605	P
34	126310	126344	480658	480692	P
34	126311	126345	452929	452963	P
34	131333	131367	138408	138442	P
34	131333	131367	315758	315792	P
34	131333	131367	315821	315855	P
34	133028	133062	312790	312824	P
34	134297	134331	451669	451703	P
34	134833	134867	255785	255819	P
34	139342	139376	375715	375749	P
34	153440	153474	454448	454482	P
34	163534	163568	231623	231657	P
34	166506	166540	306174	306208	P
34	166506	166540	386429	386463	P
34	166613	166647	229811	229845	P
34	178540	178574	276748	276782	P
34	182735	182769	250445	250479	P
34	182923	182957	270683	270717	P
34	189813	189847	246569	246603	P
34	195750	195784	347916	347950	P
34	214910	214944	284687	284721	P
34	229811	229845	455272	455306	P
34	238820	238854	239945	239979	P
34	239618	239652	302972	303006	P
34	244968	245002	255786	255820	P
34	248938	248972	318518	318552	P
34	250289	250323	488417	488451	P
34	250295	250329	444856	444890	P
34	250925	250959	284829	284863	P
34	260427	260461	273129	273163	P
34	261577	261611	510006	510040	P
34	284757	284791	474929	474963	P
34	300995	301029	471988	472022	P
34	306174	306208	330449	330483	P
34	306174	306208	347952	347986	P
34	323383	323417	403982	404016	P
34	328550	328584	369596	369630	P
34	330449	330483	386429	386463	P
34	330869	330903	506506	506540	P
34	347952	347986	386429	386463	P
34	394423	394457	471968	472002	P
33	25539	25572	74512	74545	F
33	30329	30362	272868	272901	F
33	30329	30362	403095	403128	F
33	30329	30362	484743	484776	F
33	33124	33157	33144	33177	F
33	38232	38265	55427	55460	F
33	45026	45059	105159	105192	F
33	64114	64147	133029	133062	F
33	64114	64147	419967	420000	F
33	64114	64147	420055	420088	F
33	81515	81548	108565	108598	F
33	84804	84837	133029	133062	F
33	84804	84837	246318	246351	F
33	84804	84837	419967	420000	F
33	84864	84897	414049	414082	F
33	105159	105192	451892	451925	F
33	110421	110454	118657	118690	F
33	122040	122073	432163	432196	F
33	125492	125525	357423	357456	F
33	125905	125938	318519	318552	F
33	133029	133062	175871	175904	F
33	133029	133062	175914	175947	F
33	138655	138688	138686	138719	F
33	141101	141134	457513	457546	F
33	141304	141337	498681	498714	F
33	175828	175861	420055	420088	F
33	175871	175904	419967	420000	F
33	175871	175904	420055	420088	F
33	175914	175947	246318	246351	F
33	175914	175947	419967	420000	F
33	175914	175947	420055	420088	F
33	179340	179373	323542	323575	F
33	184168	184201	321271	321304	F
33	188761	188794	403095	403128	F
33	188761	188794	484743	484776	F
33	188819	188852	403095	403128	F
33	188819	188852	484743	484776	F
33	188896	188929	403095	403128	F
33	188896	188929	484743	484776	F
33	195955	195988	513706	513739	F
33	238815	238848	507618	507651	F
33	261033	261066	261089	261122	F
33	295224	295257	491777	491810	F
33	304492	304525	403095	403128	F
33	304492	304525	484743	484776	F
33	372964	372997	474492	474525	F
33	445103	445136	490698	490731	F
33	452930	452963	480658	480691	F
33	457513	457546	507168	507201	F
33	490810	490843	490837	490870	F
33	30585	30618	330453	330486	F
33	36461	36494	347882	347915	F
33	45795	45828	343547	343580	F
33	47433	47466	86688	86721	F
33	47433	47466	386429	386462	F
33	81515	81548	343514	343547	F
33	86688	86721	318519	318552	F
33	96139	96172	339403	339436	F
33	118203	118236	514757	514790	F
33	122040	122073	432214	432247	F
33	123032	123065	372405	372438	F
33	166506	166539	452930	452963	F
33	191407	191440	191418	191451	F
33	209713	209746	284828	284861	F
33	229786	229819	387113	387146	F
33	231614	231647	482196	482229	F
33	239868	239901	394420	394453	F
33	256153	256186	343547	343580	F
33	266844	266877	496224	496257	F
33	283190	283223	284828	284861	F
33	284828	284861	301606	301639	F
33	318519	318552	386429	386462	F
33	321271	321304	405488	405521	F
33	325786	325819	330449	330482	F
33	347952	347985	452930	452963	F
33	355536	355569	453777	453810	F
33	370033	370066	432544	432577	F
33	416430	416463	507618	507651	F
33	465411	465444	510629	510662	F
33	467280	467313	467361	467394	F
33	469948	469981	469988	470021	F
33	10525	10558	211325	211358	F
33	28766	28799	266846	266879	F
33	28766	28799	472999	473032	F
33	30585	30618	332290	332323	F
33	32487	32520	239868	239901	F
33	36190	36223	118551	118584	F
33	47433	47466	125905	125938	F
33	49088	49121	333916	333949	F
33	49186	49219	171630	171663	F
33	49186	49219	321278	321311	F
33	55427	55460	179572	179605	F
33	64119	64152	132932	132965	F
33	70291	70324	352404	352437	F
33	72745	72778	306694	306727	F
33	73111	73144	269087	269120	F
33	73709	73742	369175	369208	F
33	74670	74703	373408	373441	F
33	74671	74704	358545	358578	F
33	74898	74931	438659	438692	F
33	76108	76141	283683	283716	F
33	78377	78410	459182	459215	F
33	79975	80008	221652	221685	F
33	88707	88740	118204	118237	F
33	98157	98190	154119	154152	F
33	98536	98569	326532	326565	F
33	100456	100489	126310	126343	F
33	101776	101809	461286	461319	F
33	110252	110285	325786	325819	F
33	110255	110288	343462	343495	F
33	113501	113534	156867	156900	F
33	114799	114832	474919	474952	F
33	122732	122765	497795	497828	F
33	126020	126053	134833	134866	F
33	132932	132965	175833	175866	F
33	132932	132965	175876	175909	F
33	152973	153006	475813	475846	F
33	154601	154634	270965	270998	F
33	167664	167697	306174	306207	F
33	171630	171663	486871	486904	F
33	180196	180229	321463	321496	F
33	181035	181068	461285	461318	F
33	183909	183942	189813	189846	F
33	189160	189193	210617	210650	F
33	189160	189193	432563	432596	F
33	223922	223955	417908	417941	F
33	248937	248970	452930	452963	F
33	251654	251687	452138	452171	F
33	260426	260459	510647	510680	F
33	260586	260619	438069	438102	F
33	269059	269092	363560	363593	F
33	283683	283716	470950	470983	F
33	295841	295874	339885	339918	F
33	320538	320571	476818	476851	F
33	325786	325819	332286	332319	F
33	333408	333441	515746	515779	F
33	339524	339557	399289	399322	F
33	339893	339926	498383	498416	F
33	346480	346513	506342	506375	F
33	349833	349866	459181	459214	F
33	405272	405305	405292	405325	F
33	452930	452963	510908	510941	F
33	454909	454942	508667	508700	F
33	0	33	512731	512764	F
33	786	819	328764	328797	F
33	1647	1680	10037	10070	F
33	9439	9472	461094	461127	F
33	10037	10070	339888	339921	F
33	17435	17468	210947	210980	F
33	19909	19942	498384	498417	F
33	22996	23029	41328	41361	F
33	22997	23030	445028	445061	F
33	29448	29481	430751	430784	F
33	30585	30618	55427	55460	F
33	32489	32522	59475	59508	F
33	39613	39646	346479	346512	F
33	41328	41361	47632	47665	F
33	41328	41361	189534	189567	F
33	45938	45971	79974	80007	F
33	45939	45972	184513	184546	F
33	47430	47463	108745	108778	F
33	47526	47559	80385	80418	F
33	47633	47666	445028	445061	F
33	52944	52977	271942	271975	F
33	52944	52977	357363	357396	F
33	52944	52977	389781	389814	F
33	52944	52977	399340	399373	F
33	56753	56786	155669	155702	F
33	62277	62310	182924	182957	F
33	73117	73150	156709	156742	F
33	74592	74625	387074	387107	F
33	77700	77733	113302	113335	F
33	77993	78026	101778	101811	F
33	79974	80007	240351	240384	F
33	80386	80419	83373	83406	F
33	87038	87071	485219	485252	F
33	87227	87260	97818	97851	F
33	87397	87430	484729	484762	F
33	97852	97885	452930	452963	F
33	97855	97888	343462	343495	F
33	100456	100489	306174	306207	F
33	100546	100579	352491	352524	F
33	110236	110269	166507	166540	F
33	110236	110269	347953	347986	F
33	119476	119509	150419	150452	F
33	122732	122765	216288	216321	F
33	122732	122765	413884	413917	F
33	122732	122765	417431	417464	F
33	131363	131396	420941	420974	F
33	132932	132965	246323	246356	F
33	134833	134866	244969	245002	F
33	136763	136796	154962	154995	F
33	136763	136796	493535	493568	F
33	139349	139382	507959	507992	F
33	146071	146104	333408	333441	F
33	147426	147459	347937	347970	F
33	156712	156745	472062	472095	F
33	156867	156900	406618	406651	F
33	160664	160697	452139	452172	F
33	160799	160832	326702	326735	F
33	167663	167696	295842	295875	F
33	182211	182244	337197	337230	F
33	182924	182957	313781	313814	F
33	185619	185652	472997	473030	F
33	189535	189568	445028	445061	F
33	216111	216144	306517	306550	F
33	221652	221685	438873	438906	F
33	221822	221855	485935	485968	F
33	228024	228057	320538	320571	F
33	240351	240384	438872	438905	F
33	240511	240544	242081	242114	F
33	242081	242114	242128	242161	F
33	244966	244999	386427	386460	F
33	250711	250744	493450	493483	F
33	257732	257765	321168	321201	F
33	261588	261621	405915	405948	F
33	272868	272901	276748	276781	F
33	276748	276781	403095	403128	F
33	276748	276781	484743	484776	F
33	294487	294520	454486	454519	F
33	306991	307024	310270	310303	F
33	309576	309609	405274	405307	F
33	314435	314468	349846	349879	F
33	339414	339447	474927	474960	F
33	349965	349998	514665	514698	F
33	350186	350219	515746	515779	F
33	369602	369635	438660	438693	F
33	394799	394832	441714	441747	F
33	408284	408317	450083	450116	F
33	410529	410562	515746	515779	F
33	413416	413449	413928	413961	F
33	11792	11825	472167	472200	P
33	22996	23029	370033	370066	P
33	25539	25572	304579	304612	P
33	47632	47665	370033	370066	P
33	64114	64147	515804	515837	P
33	74670	74703	110440	110473	P
33	81515	81548	357485	357518	P
33	82773	82806	123514	123547	P
33	87406	87439	472709	472742	P
33	96906	96939	249627	249660	P
33	97576	97609	249627	249660	P
33	97853	97886	318519	318552	P
33	123514	123547	273334	273367	P
33	136976	137009	196069	196102	P
33	139512	139545	416594	416627	P
33	146066	146099	166705	166738	P
33	154602	154635	416459	416492	P
33	154602	154635	507734	507767	P
33	154608	154641	310266	310299	P
33	156968	157001	272868	272901	P
33	156968	157001	403095	403128	P
33	156968	157001	484743	484776	P
33	157058	157091	491777	491810	P
33	163458	163491	184169	184202	P
33	163459	163492	415684	415717	P
33	175828	175861	515804	515837	P
33	175871	175904	515804	515837	P
33	175914	175947	515804	515837	P
33	230943	230976	304433	304466	P
33	269010	269043	394390	394423	P
33	270094	270127	491777	491810	P
33	273430	273463	485253	485286	P
33	316604	316637	345961	345994	P
33	331896	331929	403097	403130	P
33	331897	331930	477695	477728	P
33	331928	331961	477695	477728	P
33	346480	346513	474492	474525	P
33	394389	394422	478892	478925	P
33	413373	413406	414049	414082	P
33	429480	429513	429934	429967	P
33	432182	432215	498681	498714	P
33	438404	438437	448171	448204	P
33	507618	507651	510628	510661	P
33	1602	1635	209577	209610	P
33	1663	1696	494899	494932	P
33	9431	9464	410385	410418	P
33	10037	10070	38228	38261	P
33	10037	10070	343459	343492	P
33	20689	20722	295741	295774	P
33	40611	40644	88774	88807	P
33	41326	41359	462330	462363	P
33	47433	47466	110253	110286	P
33	48077	48110	87046	87079	P
33	49171	49204	320992	321025	P
33	55273	55306	321313	321346	P
33	64118	64151	312786	312819	P
33	75490	75523	110236	110269	P
33	84685	84718	113407	113440	P
33	100701	100734	123676	123709	P
33	101367	101400	321359	321392	P
33	107134	107167	182737	182770	P
33	110253	110286	318519	318552	P
33	110255	110288	375611	375644	P
33	126311	126344	325786	325819	P
33	134833	134866	256612	256645	P
33	153161	153194	231856	231889	P
33	166750	166783	166750	166783	P
33	175832	175865	312786	312819	P
33	175875	175908	312786	312819	P
33	175918	175951	312786	312819	P
33	188840	188873	189496	189529	P
33	189534	189567	370033	370066	P
33	196069	196102	432214	432247	P
33	209311	209344	224044	224077	P
33	238814	238847	465411	465444	P
33	251324	251357	273284	273317	P
33	256615	256648	318517	318550	P
33	282156	282189	369183	369216	P
33	284677	284710	465411	465444	P
33	284828	284861	337831	337864	P
33	323737	323770	423531	423564	P
33	352895	352928	403567	403600	P
33	358545	358578	501222	501255	P
33	452930	452963	475239	475272	P
33	765	798	110240	110273	P
33	1614	1647	139614	139647	P
33	2900	2933	493533	493566	P
33	19932	19965	108700	108733	P
33	22977	23010	189160	189193	P
33	30581	30614	134833	134866	P
33	40291	40324	64119	64152	P
33	40291	40324	175833	175866	P
33	40291	40324	175876	175909	P
33	41326	41359	486865	486898	P
33	41327	41360	405488	405521	P
33	47433	47466	97853	97886	P
33	47433	47466	181726	181759	P
33	47613	47646	189160	189193	P
33	64104	64137	84877	84910	P
[truncated: 3,002 more rows]

## Sheet: Table S2.7
Table S2.7 The dispersed repeats identified in contig 3 of Thuja sutchuenensis
Length	Start1	End1	Start2	End2	Type
47016	39643	86659	163847	210863	F
701	0	701	84650	85351	F
701	0	701	208854	209555	F
101	91610	91711	161221	161322	P
100	304	404	161319	161419	P
100	84954	85054	161319	161419	P
100	161319	161419	209158	209258	P
92	23179	23271	249531	249623	F
90	28366	28456	46732	46822	F
90	28366	28456	170936	171026	F
90	77509	77599	84059	84149	P
90	77509	77599	208263	208353	P
90	84059	84149	201713	201803	P
90	201713	201803	208263	208353	P
80	28376	28456	46742	46822	F
80	28376	28456	170946	171026	F
80	36186	36266	81653	81733	F
80	36186	36266	205857	205937	F
80	58255	58335	87915	87995	P
80	87915	87995	182459	182539	P
77	75575	75652	78184	78261	F
77	75575	75652	202388	202465	F
77	78184	78261	199779	199856	F
77	199779	199856	202388	202465	F
76	125725	125801	141581	141657	F
76	280035	280111	280159	280235	F
73	238022	238095	238089	238162	F
73	57706	57779	66472	66545	F
73	57706	57779	190676	190749	F
73	66472	66545	181910	181983	F
73	181910	181983	190676	190749	F
72	7714	7786	80274	80346	P
72	7714	7786	204478	204550	P
70	224837	224907	224869	224939	F
69	30166	30235	120893	120962	P
68	61277	61345	280043	280111	F
68	61277	61345	280167	280235	F
68	185481	185549	280043	280111	F
68	185481	185549	280167	280235	F
68	58271	58339	87911	87979	P
67	78179	78246	218135	218202	F
67	202383	202450	218135	218202	F
67	57691	57758	214451	214518	F
67	181895	181962	214451	214518	F
66	58785	58851	117040	117106	P
66	117040	117106	182989	183055	P
65	93483	93548	107781	107846	F
63	229935	229998	229947	230010	F
62	75575	75637	218140	218202	F
62	199779	199841	218140	218202	F
62	15597	15659	78547	78609	P
62	15597	15659	202751	202813	P
62	28395	28457	78181	78243	P
62	28395	28457	202385	202447	P
62	28395	28457	218137	218199	P
61	51633	51694	52171	52232	F
61	51633	51694	176375	176436	F
61	52171	52232	175837	175898	F
61	175837	175898	176375	176436	F
61	46761	46822	78182	78243	P
61	46761	46822	202386	202447	P
61	46761	46822	218138	218199	P
61	78182	78243	170965	171026	P
61	170965	171026	202386	202447	P
61	170965	171026	218138	218199	P
60	12454	12514	141784	141844	F
60	15532	15592	78626	78686	P
60	15532	15592	202830	202890	P
59	224713	224772	224745	224804	F
59	28395	28454	75575	75634	P
59	28395	28454	199779	199838	P
59	46761	46820	75575	75634	P
59	46761	46820	199779	199838	P
59	75575	75634	170965	171024	P
59	170965	171024	199779	199838	P
58	14415	14473	14459	14517	F
58	74436	74494	74505	74563	F
58	74436	74494	198709	198767	F
58	74505	74563	198640	198698	F
58	198640	198698	198709	198767	F
57	66467	66524	214461	214518	F
57	190671	190728	214461	214518	F
57	224721	224778	224861	224918	F
57	224747	224804	224855	224912	F
56	13072	13128	55376	55432	P
56	13072	13128	179580	179636	P
56	69014	69070	79910	79966	P
56	69014	69070	204114	204170	P
56	79910	79966	193218	193274	P
56	193218	193274	204114	204170	P
56	66423	66479	244131	244187	P
56	190627	190683	244131	244187	P
55	75179	75234	80263	80318	F
55	75179	75234	204467	204522	F
55	80263	80318	199383	199438	F
55	199383	199438	204467	204522	F
55	33424	33479	141912	141967	F
55	105557	105612	105651	105706	F
55	42056	42111	273674	273729	P
55	166260	166315	273674	273729	P
55	26264	26319	80125	80180	P
55	26264	26319	204329	204384	P
54	58915	58969	275482	275536	P
54	183119	183173	275482	275536	P
53	57705	57758	214465	214518	F
53	60608	60661	60670	60723	F
53	60608	60661	184874	184927	F
53	60670	60723	184812	184865	F
53	181909	181962	214465	214518	F
53	184812	184865	184874	184927	F
52	31361	31413	31538	31590	F
52	37287	37339	61968	62020	F
52	37287	37339	186172	186224	F
52	136993	137045	249151	249203	F
52	93496	93548	107794	107846	F
52	224747	224799	224887	224939	F
52	24967	25019	243690	243742	P
51	12351	12402	80534	80585	F
51	12351	12402	204738	204789	F
51	141691	141742	281976	282027	F
51	229935	229986	229959	230010	F
51	286297	286348	286323	286374	F
51	734	785	86398	86449	F
51	734	785	210602	210653	F
51	225249	225300	246359	246410	F
50	12897	12947	61282	61332	F
50	12897	12947	185486	185536	F
50	12897	12947	280048	280098	F
50	12897	12947	280172	280222	F
50	105437	105487	105500	105550	F
49	15544	15593	141644	141693	F
49	21289	21338	107628	107677	F
49	77	126	69005	69054	F
49	77	126	193209	193258	F
49	69005	69054	84727	84776	F
49	69005	69054	208931	208980	F
49	84727	84776	193209	193258	F
49	193209	193258	208931	208980	F
49	224729	224778	224837	224886	F
49	224735	224784	224875	224924	F
49	28408	28457	78181	78230	P
49	28408	28457	202385	202434	P
49	28408	28457	218137	218186	P
49	75769	75818	282084	282133	P
49	125753	125802	243935	243984	P
49	199973	200022	282084	282133	P
48	11213	11261	245461	245509	F
48	81879	81927	266737	266785	F
48	82608	82656	277656	277704	F
48	206083	206131	266737	266785	F
48	206812	206860	277656	277704	F
48	268038	268086	271087	271135	F
48	12687	12735	12735	12783	F
48	13330	13378	80221	80269	P
48	13330	13378	204425	204473	P
48	46774	46822	78182	78230	P
48	46774	46822	202386	202434	P
48	46774	46822	218138	218186	P
48	78626	78674	141644	141692	P
48	141609	141657	243936	243984	P
48	141644	141692	202830	202878	P
48	170978	171026	202386	202434	P
48	170978	171026	218138	218186	P
48	66423	66471	113016	113064	P
48	113016	113064	190627	190675	P
47	31874	31921	31917	31964	F
47	34	81	274100	274147	F
47	84684	84731	274100	274147	F
47	208888	208935	274100	274147	F
47	14243	14290	122652	122699	P
47	109958	110005	262744	262791	P
47	66434	66481	113006	113053	P
47	113006	113053	190638	190685	P
46	24830	24876	240142	240188	F
46	34347	34393	75491	75537	F
46	34347	34393	199695	199741	F
46	122651	122697	249263	249309	F
46	51648	51694	52186	52232	F
46	51648	51694	176390	176436	F
46	52186	52232	175852	175898	F
46	175852	175898	176390	176436	F
46	224721	224767	224893	224939	F
46	9626	9672	99741	99787	P
46	46718	46764	75599	75645	P
46	46718	46764	199803	199849	P
46	75599	75645	170922	170968	P
46	170922	170968	199803	199849	P
46	46718	46764	78208	78254	P
46	46718	46764	202412	202458	P
46	78208	78254	170922	170968	P
46	170922	170968	202412	202458	P
46	11382	11428	245882	245928	P
45	7713	7758	13236	13281	F
45	11125	11170	125843	125888	F
45	23422	23467	67842	67887	F
45	23422	23467	192046	192091	F
45	88229	88274	141643	141688	F
45	21993	22038	22011	22056	F
45	136148	136193	271689	271734	F
45	113008	113053	244131	244176	F
45	14245	14290	249264	249309	P
45	123271	123316	252375	252420	P
44	15544	15588	88230	88274	F
44	57740	57784	107981	108025	F
44	107981	108025	181944	181988	F
44	121212	121256	131426	131470	F
44	51536	51580	51631	51675	F
44	51536	51580	175835	175879	F
44	51631	51675	175740	175784	F
44	175740	175784	175835	175879	F
44	7742	7786	75190	75234	P
44	7742	7786	199394	199438	P
44	13237	13281	80302	80346	P
44	13237	13281	204506	204550	P
44	77858	77902	117468	117512	P
44	78630	78674	88230	88274	P
44	88230	88274	202834	202878	P
44	117468	117512	202062	202106	P
44	129384	129428	250562	250606	P
44	140814	140858	221320	221364	P
44	33435	33479	114945	114989	P
43	83864	83907	141192	141235	F
43	141192	141235	208068	208111	F
43	14247	14290	131736	131779	F
43	23525	23568	245389	245432	F
43	28398	28441	42735	42778	F
43	28398	28441	166939	166982	F
43	42735	42778	46764	46807	F
43	42735	42778	170968	171011	F
43	46764	46807	166939	166982	F
43	81645	81688	88114	88157	F
43	88114	88157	205849	205892	F
43	166939	166982	170968	171011	F
43	36960	37003	266541	266584	F
43	224761	224804	224837	224880	F
43	26276	26319	80125	80168	P
43	26276	26319	204329	204372	P
43	42735	42778	78197	78240	P
43	42735	42778	202401	202444	P
43	42735	42778	218153	218196	P
43	78197	78240	166939	166982	P
43	166939	166982	202401	202444	P
43	166939	166982	218153	218196	P
43	42735	42778	75588	75631	P
43	42735	42778	199792	199835	P
43	75588	75631	166939	166982	P
43	122652	122695	131736	131779	P
43	131736	131779	249264	249307	P
43	166939	166982	199792	199835	P
43	30240	30283	271302	271345	P
42	62708	62750	62751	62793	F
42	62708	62750	186955	186997	F
42	62751	62793	186912	186954	F
42	141734	141776	263821	263863	F
42	186912	186954	186955	186997	F
42	84592	84634	243650	243692	F
42	140965	141007	141069	141111	F
42	208796	208838	243650	243692	F
42	28475	28517	107981	108023	F
42	32932	32974	218389	218431	F
42	50182	50224	58313	58355	F
42	50182	50224	182517	182559	F
42	58313	58355	174386	174428	F
42	174386	174428	182517	182559	F
42	13281	13323	42766	42808	P
42	13281	13323	166970	167012	P
42	13375	13417	42695	42737	P
42	13375	13417	166899	166941	P
42	46556	46598	77861	77903	P
42	46556	46598	202065	202107	P
42	77861	77903	170760	170802	P
42	170760	170802	202065	202107	P
42	289842	289884	292423	292465	P
42	41640	41682	250498	250540	P
42	42104	42146	74059	74101	P
42	42104	42146	198263	198305	P
42	74059	74101	166308	166350	P
42	165844	165886	250498	250540	P
42	166308	166350	198263	198305	P
42	33774	33816	40158	40200	P
42	33774	33816	164362	164404	P
41	46557	46598	117468	117509	F
41	74583	74624	247048	247089	F
41	117468	117509	170761	170802	F
41	198787	198828	247048	247089	F
41	215419	215460	215556	215597	F
41	249189	249230	249722	249763	F
41	36479	36520	135907	135948	F
41	215419	215460	215487	215528	F
41	215487	215528	215556	215597	F
41	32764	32805	266449	266490	F
41	85	126	79926	79967	P
41	85	126	204130	204171	P
41	14491	14532	58617	58658	P
41	14491	14532	182821	182862	P
41	57708	57749	107531	107572	P
41	66474	66515	107531	107572	P
41	79926	79967	84735	84776	P
41	79926	79967	208939	208980	P
41	84735	84776	204130	204171	P
41	107531	107572	181912	181953	P
41	107531	107572	190678	190719	P
41	107531	107572	214468	214509	P
41	204130	204171	208939	208980	P
41	18699	18740	67054	67095	P
41	18699	18740	191258	191299	P
40	7748	7788	13276	13316	F
40	24791	24831	240104	240144	F
40	41682	41722	282872	282912	F
40	42842	42882	129470	129510	F
40	58545	58585	58677	58717	F
40	58545	58585	182881	182921	F
40	58677	58717	182749	182789	F
40	61313	61353	280073	280113	F
40	66506	66546	107981	108021	F
40	107981	108021	190710	190750	F
40	129470	129510	167046	167086	F
40	165886	165926	282872	282912	F
40	182749	182789	182881	182921	F
40	185517	185557	280073	280113	F
40	266453	266493	277142	277182	F
40	213012	213052	266450	266490	F
40	28475	28515	66506	66546	F
40	28475	28515	190710	190750	F
40	269259	269299	269298	269338	F
40	15845	15885	45350	45390	F
40	15845	15885	169554	169594	F
40	28482	28522	221592	221632	F
40	62712	62752	117870	117910	P
40	67807	67847	262566	262606	P
40	117870	117910	186916	186956	P
40	192011	192051	262566	262606	P
40	266966	267006	278834	278874	P
40	257	297	93504	93544	P
40	55371	55411	81205	81245	P
40	55371	55411	205409	205449	P
40	81205	81245	179575	179615	P
40	84907	84947	93504	93544	P
40	93504	93544	209111	209151	P
40	179575	179615	205409	205449	P
40	50056	50096	292422	292462	P
40	80590	80630	250888	250928	P
40	174260	174300	292422	292462	P
40	204794	204834	250888	250928	P
40	4296	4336	211594	211634	P
39	28420	28459	282892	282931	F
39	42803	42842	80307	80346	F
39	42803	42842	204511	204550	F
39	52955	52994	53005	53044	F
39	52955	52994	177209	177248	F
39	53005	53044	177159	177198	F
39	55415	55454	81652	81691	F
39	55415	55454	205856	205895	F
39	74711	74750	141948	141987	F
39	80307	80346	167007	167046	F
39	81652	81691	179619	179658	F
39	88164	88203	129384	129423	F
39	125705	125744	282867	282906	F
39	141705	141744	263817	263856	F
39	141948	141987	198915	198954	F
39	167007	167046	204511	204550	F
39	177159	177198	177209	177248	F
39	179619	179658	205856	205895	F
39	229935	229974	229971	230010	F
39	267325	267364	268453	268492	F
39	28475	28514	57740	57779	F
39	28475	28514	181944	181983	F
39	50056	50095	289845	289884	F
39	112861	112900	124801	124840	F
39	174260	174299	289845	289884	F
39	32403	32442	273834	273873	F
39	93358	93397	218053	218092	F
39	7714	7753	42803	42842	P
39	7714	7753	167007	167046	P
39	13237	13276	42803	42842	P
39	13237	13276	167007	167046	P
39	23425	23464	144971	145010	P
39	56256	56295	245663	245702	P
39	67845	67884	144971	145010	P
39	88164	88203	250567	250606	P
39	144971	145010	192049	192088	P
39	180460	180499	245663	245702	P
39	258	297	107802	107841	P
39	83427	83466	92386	92425	P
39	84908	84947	107802	107841	P
39	86461	86500	227556	227595	P
39	92386	92425	207631	207670	P
39	107802	107841	209112	209151	P
39	210665	210704	227556	227595	P
39	58962	59001	75754	75793	P
39	58962	59001	199958	199997	P
39	75754	75793	183166	183205	P
39	81198	81237	244104	244143	P
39	183166	183205	199958	199997	P
39	205402	205441	244104	244143	P
39	6690	6729	238167	238206	P
39	7641	7680	92890	92929	P
39	32807	32846	214949	214988	P
39	114945	114984	141928	141967	P
39	152909	152948	268322	268361	P
38	33718	33756	120263	120301	F
38	36186	36224	55416	55454	F
38	36186	36224	179620	179658	F
38	59037	59075	136191	136229	F
38	61307	61345	61313	61351	F
38	61307	61345	185517	185555	F
38	61313	61351	185511	185549	F
38	61313	61351	280197	280235	F
38	74070	74108	77028	77066	F
38	74070	74108	201232	201270	F
38	77028	77066	198274	198312	F
38	79926	79964	82570	82608	F
38	79926	79964	206774	206812	F
38	82570	82608	204130	204168	F
38	83409	83447	282089	282127	F
38	105574	105612	105668	105706	F
38	107988	108026	221592	221630	F
38	115191	115229	267154	267192	F
38	136191	136229	183241	183279	F
38	185511	185549	185517	185555	F
38	185517	185555	280197	280235	F
38	198274	198312	201232	201270	F
38	204130	204168	206774	206812	F
38	207613	207651	282089	282127	F
38	222278	222316	222296	222334	F
38	224837	224875	224901	224939	F
38	238035	238073	275490	275528	F
38	238102	238140	275490	275528	F
38	12697	12735	12745	12783	F
38	81207	81245	152545	152583	F
38	152545	152583	205411	205449	F
38	154443	154481	213019	213057	F
38	238678	238716	238703	238741	F
38	60364	60402	60386	60424	F
38	60364	60402	184590	184628	F
38	60386	60424	184568	184606	F
38	65150	65188	92895	92933	F
38	92895	92933	189354	189392	F
38	184568	184606	184590	184628	F
38	37510	37548	217413	217451	F
38	37803	37841	151970	152008	F
38	58614	58652	269621	269659	F
38	105840	105878	216402	216440	F
38	182818	182856	269621	269659	F
38	88	126	82570	82608	P
38	88	126	206774	206812	P
38	13276	13314	75190	75228	P
38	13276	13314	80274	80312	P
38	13276	13314	199394	199432	P
38	13276	13314	204478	204516	P
38	15585	15623	81430	81468	P
38	15585	15623	205634	205672	P
38	34145	34183	118098	118136	P
38	37803	37841	136481	136519	P
38	55371	55409	152545	152583	P
38	58923	58961	238035	238073	P
38	58923	58961	238102	238140	P
38	62755	62793	117872	117910	P
38	75775	75813	83409	83447	P
38	75775	75813	207613	207651	P
38	82570	82608	84738	84776	P
38	82570	82608	208942	208980	P
38	83409	83447	199979	200017	P
38	84738	84776	206774	206812	P
38	91573	91611	92619	92657	P
38	117872	117910	186959	186997	P
38	152545	152583	179575	179613	P
38	183127	183165	238035	238073	P
38	183127	183165	238102	238140	P
38	199979	200017	207613	207651	P
38	206774	206812	208942	208980	P
38	21583	21621	162104	162142	P
38	69016	69054	82570	82608	P
38	69016	69054	206774	206812	P
38	76017	76055	248596	248634	P
38	82570	82608	193220	193258	P
38	193220	193258	206774	206812	P
38	200221	200259	248596	248634	P
38	39740	39778	286627	286665	P
38	46726	46764	218164	218202	P
38	155741	155779	214702	214740	P
38	163944	163982	286627	286665	P
38	170930	170968	218164	218202	P
38	7655	7693	233034	233072	P
38	99740	99778	226386	226424	P
38	136481	136519	151970	152008	P
38	141923	141961	244122	244160	P
37	8579	8616	8612	8649	F
37	29813	29850	81377	81414	F
37	29813	29850	205581	205618	F
37	37292	37329	67056	67093	F
37	37292	37329	191260	191297	F
37	42806	42843	68845	68882	F
37	42806	42843	193049	193086	F
37	61973	62010	67056	67093	F
37	61973	62010	191260	191297	F
37	67056	67093	186177	186214	F
37	68845	68882	167010	167047	F
37	128448	128485	153397	153434	F
37	137294	137331	246186	246223	F
37	167010	167047	193049	193086	F
37	186177	186214	191260	191297	F
37	219392	219429	219510	219547	F
37	224735	224772	224767	224804	F
37	249079	249116	249375	249412	F
37	263817	263854	281990	282027	F
37	14301	14338	73728	73765	F
37	14301	14338	197932	197969	F
37	51683	51720	51948	51985	F
37	51683	51720	176152	176189	F
37	51948	51985	175887	175924	F
37	65147	65184	255244	255281	F
37	92895	92932	292060	292097	F
37	175887	175924	176152	176189	F
37	189351	189388	255244	255281	F
37	57747	57784	221592	221629	F
37	65129	65166	121847	121884	F
37	65150	65187	292060	292097	F
37	121847	121884	189333	189370	F
37	181951	181988	221592	221629	F
37	189354	189391	292060	292097	F
37	37291	37328	153396	153433	F
37	61972	62009	153396	153433	F
37	67055	67092	128447	128484	F
37	115135	115172	161351	161388	F
37	128447	128484	191259	191296	F
37	153396	153433	186176	186213	F
37	233035	233072	255230	255267	F
37	240407	240444	251198	251235	F
37	20987	21024	40427	40464	P
37	20987	21024	164631	164668	P
37	59036	59073	291823	291860	P
37	78181	78218	282892	282929	P
37	83828	83865	273464	273501	P
37	112989	113026	141934	141971	P
37	183240	183277	291823	291860	P
37	202385	202422	282892	282929	P
37	208032	208069	273464	273501	P
37	218137	218174	282892	282929	P
37	18701	18738	37292	37329	P
37	18701	18738	61973	62010	P
37	18701	18738	186177	186214	P
37	128056	128093	236567	236604	P
37	58968	59005	75756	75793	P
37	58968	59005	199960	199997	P
37	61136	61173	226008	226045	P
37	75756	75793	183172	183209	P
37	183172	183209	199960	199997	P
37	185340	185377	226008	226045	P
37	250365	250402	286612	286649	P
37	335	372	115135	115172	P
37	84985	85022	115135	115172	P
37	115135	115172	209189	209226	P
36	36185	36221	88121	88157	F
36	39111	39147	39299	39335	F
36	46786	46822	282892	282928	F
36	55374	55410	109889	109925	F
36	68845	68881	80310	80346	F
36	68845	68881	204514	204550	F
36	80310	80346	193049	193085	F
36	109889	109925	179578	179614	F
36	112864	112900	262147	262183	F
36	170990	171026	282892	282928	F
36	193049	193085	204514	204550	F
36	215748	215784	215783	215819	F
36	33418	33454	81111	81147	F
36	33418	33454	205315	205351	F
36	101755	101791	280121	280157	F
36	155165	155201	155219	155255	F
36	272775	272811	273898	273934	F
36	8985	9021	233066	233102	F
36	33397	33433	66422	66458	F
36	33397	33433	190626	190662	F
36	105822	105858	233050	233086	F
36	253640	253676	276453	276489	F
36	37292	37328	128448	128484	F
36	61973	62009	128448	128484	F
36	67056	67092	153397	153433	F
36	105824	105860	216404	216440	F
36	128448	128484	186177	186213	F
36	153397	153433	191260	191296	F
36	234805	234841	235371	235407	F
36	7714	7750	68845	68881	P
36	7714	7750	193049	193085	P
36	13237	13273	68845	68881	P
36	13237	13273	193049	193085	P
36	28448	28484	88129	88165	P
36	136191	136227	291823	291859	P
36	219071	219107	219640	219676	P
36	233033	233069	248353	248389	P
36	289824	289860	292453	292489	P
36	7641	7677	292058	292094	P
36	11323	11359	32995	33031	P
36	72728	72764	269130	269166	P
36	196932	196968	269130	269166	P
36	58959	58995	75754	75790	P
36	58959	58995	199958	199994	P
36	75754	75790	183163	183199	P
36	183163	183199	199958	199994	P
36	11323	11359	162355	162391	P
36	13093	13129	244100	244136	P
36	15828	15864	233034	233070	P
36	56575	56611	233034	233070	P
36	58015	58051	286627	286663	P
36	180779	180815	233034	233070	P
36	182219	182255	286627	286663	P
36	248351	248387	292060	292096	P
35	265	300	40613	40648	F
35	265	300	164817	164852	F
35	12193	12228	212984	213019	F
35	14424	14459	274099	274134	F
35	14468	14503	274099	274134	F
35	14511	14546	115194	115229	F
35	14511	14546	267157	267192	F
35	18393	18428	29820	29855	F
35	20988	21023	112680	112715	F
35	40613	40648	84915	84950	F
35	40613	40648	209119	209154	F
35	55416	55451	88122	88157	F
35	56575	56610	76314	76349	F
35	56575	56610	200518	200553	F
35	76314	76349	180779	180814	F
35	81653	81688	88122	88157	F
35	84915	84950	164817	164852	F
35	88122	88157	179620	179655	F
35	88122	88157	205857	205892	F
35	141709	141744	141734	141769	F
35	164817	164852	209119	209154	F
35	180779	180814	200518	200553	F
35	233033	233068	248190	248225	F
35	22003	22038	22021	22056	F
35	33754	33789	234804	234839	F
35	124805	124840	262148	262183	F
35	13095	13130	248321	248356	F
35	14290	14325	229981	230016	F
35	159748	159783	279720	279755	F
35	274290	274325	274296	274331	F
35	15829	15864	248353	248388	F
35	36300	36335	56338	56373	F
35	36300	36335	180542	180577	F
35	40045	40080	248352	248387	F
35	115680	115715	226335	226370	F
35	164249	164284	248352	248387	F
35	218276	218311	286340	286375	F
35	7753	7788	42773	42808	P
35	7753	7788	166977	167012	P
35	29813	29848	141706	141741	P
35	29813	29848	263818	263853	P
35	29813	29848	281991	282026	P
35	40428	40463	112680	112715	P
35	40432	40467	124096	124131	P
35	40612	40647	237271	237306	P
35	81377	81412	141706	141741	P
35	81377	81412	263818	263853	P
35	81377	81412	281991	282026	P
35	93780	93815	279765	279800	P
35	109889	109924	152545	152580	P
35	112680	112715	164632	164667	P
35	124096	124131	164636	164671	P
35	141706	141741	205581	205616	P
35	164816	164851	237271	237306	P
35	205581	205616	263818	263853	P
35	205581	205616	281991	282026	P
35	213027	213062	290584	290619	P
35	248190	248225	248354	248389	P
35	34350	34385	293383	293418	P
35	75494	75529	293383	293418	P
35	88310	88345	93669	93704	P
35	199698	199733	293383	293418	P
35	226968	227003	263679	263714	P
35	6676	6711	238185	238220	P
35	7658	7693	248191	248226	P
35	33398	33433	244152	244187	P
35	287445	287480	287849	287884	P
35	35351	35386	136796	136831	P
35	46158	46193	278751	278786	P
35	76314	76349	233035	233070	P
35	77369	77404	112982	113017	P
35	112982	113017	201573	201608	P
35	115354	115389	217711	217746	P
35	170362	170397	278751	278786	P
35	200518	200553	233035	233070	P
34	13093	13127	81205	81239	F
34	13093	13127	205409	205443	F
34	32418	32452	91575	91609	F
34	41682	41716	125710	125744	F
34	56372	56406	128763	128797	F
34	58604	58638	107159	107193	F
34	93670	93704	234804	234838	F
34	107159	107193	182808	182842	F
34	125710	125744	165886	165920	F
34	128082	128116	128120	128154	F
34	128763	128797	180576	180610	F
34	131390	131424	214089	214123	F
34	154443	154477	266457	266491	F
34	154443	154477	277146	277180	F
34	213018	213052	277145	277179	F
34	213092	213126	213125	213159	F
34	1402	1436	2882	2916	F
34	33754	33788	93670	93704	F
34	77887	77921	82593	82627	F
34	77887	77921	206797	206831	F
34	82593	82627	202091	202125	F
34	202091	202125	206797	206831	F
34	255247	255281	292060	292094	F
34	34	68	14425	14459	F
34	34	68	14469	14503	F
34	7659	7693	248354	248388	F
34	14425	14459	84684	84718	F
34	14425	14459	208888	208922	F
34	14469	14503	84684	84718	F
34	14469	14503	208888	208922	F
34	36307	36341	36421	36455	F
34	64472	64506	266493	266527	F
34	79052	79086	286616	286650	F
34	92895	92929	255247	255281	F
34	188676	188710	266493	266527	F
34	203256	203290	286616	286650	F
34	214087	214121	286349	286383	F
34	216404	216438	233052	233086	F
34	219385	219419	273392	273426	F
34	248192	248226	255230	255264	F
34	7641	7675	15829	15863	F
34	7659	7693	15830	15864	F
34	21380	21414	120649	120683	F
34	30143	30177	282920	282954	F
34	78210	78244	78600	78634	F
34	78210	78244	202804	202838	F
34	78600	78634	202414	202448	F
34	78600	78634	218166	218200	F
34	87831	87865	224600	224634	F
34	129883	129917	279892	279926	F
34	202414	202448	202804	202838	F
34	202804	202838	218166	218200	F
34	218276	218310	286314	286348	F
34	233035	233069	292060	292094	F
34	265	299	237271	237305	P
34	10264	10298	81459	81493	P
34	10264	10298	205663	205697	P
34	12283	12317	250965	250999	P
34	13094	13128	109891	109925	P
34	32418	32452	92621	92655	P
34	32737	32771	291960	291994	P
34	33754	33788	88310	88344	P
34	69036	69070	79910	79944	P
34	69036	69070	204114	204148	P
34	75575	75609	282892	282926	P
34	84915	84949	237271	237305	P
34	107353	107387	214507	214541	P
34	193240	193274	204114	204148	P
34	199779	199813	282892	282926	P
34	209119	209153	237271	237305	P
34	7676	7710	218526	218560	P
34	46686	46720	88334	88368	P
34	76829	76863	260266	260300	P
34	88310	88344	234804	234838	P
34	88334	88368	170890	170924	P
34	201033	201067	260266	260300	P
34	7641	7675	255247	255281	P
34	7775	7809	68804	68838	P
34	7775	7809	193008	193042	P
34	34151	34185	36300	36334	P
34	88209	88243	282879	282913	P
34	96643	96677	214796	214830	P
34	3165	3199	281969	282003	P
34	7641	7675	65150	65184	P
34	7641	7675	189354	189388	P
34	15830	15864	248191	248225	P
34	40046	40080	233035	233069	P
34	41773	41807	77371	77405	P
34	41773	41807	201575	201609	P
34	68870	68904	218132	218166	P
34	77371	77405	165977	166011	P
34	141184	141218	274063	274097	P
34	152550	152584	244095	244129	P
34	162380	162414	289310	289344	P
34	164250	164284	233035	233069	P
34	165977	166011	201575	201609	P
34	193074	193108	218132	218166	P
34	244100	244134	248321	248355	P
34	250369	250403	286630	286664	P
34	280031	280065	280038	280072	R
34	280031	280065	280162	280196	R
33	13095	13128	152545	152578	F
33	14304	14337	125754	125787	F
33	14304	14337	141610	141643	F
33	23606	23639	23727	23760	F
33	28408	28441	42745	42778	F
33	28408	28441	166949	166982	F
33	37018	37051	62520	62553	F
33	37018	37051	186724	186757	F
33	42745	42778	46774	46807	F
33	42745	42778	170978	171011	F
33	42775	42808	75190	75223	F
33	42775	42808	80274	80307	F
33	42775	42808	199394	199427	F
33	42775	42808	204478	204511	F
33	46774	46807	166949	166982	F
33	50012	50045	229706	229739	F
33	51661	51694	52199	52232	F
33	51661	51694	176403	176436	F
33	52199	52232	175865	175898	F
33	66513	66546	221592	221625	F
33	75190	75223	166979	167012	F
33	75754	75787	75760	75793	F
33	75754	75787	199964	199997	F
33	75760	75793	199958	199991	F
33	76028	76061	250506	250539	F
33	80274	80307	166979	167012	F
33	136550	136583	136575	136608	F
33	141734	141767	281994	282027	F
33	166949	166982	170978	171011	F
33	166979	167012	199394	199427	F
33	166979	167012	204478	204511	F
33	174216	174249	229706	229739	F
33	175865	175898	176403	176436	F
33	190717	190750	221592	221625	F
33	199958	199991	199964	199997	F
33	200232	200265	250506	250539	F
33	219675	219708	219728	219761	F
33	249437	249470	249683	249716	F
33	250368	250401	250387	250420	F
33	23545	23578	131391	131424	F
33	23545	23578	214090	214123	F
33	28427	28460	81481	81514	F
33	28427	28460	205685	205718	F
33	42734	42767	46731	46764	F
33	42734	42767	170935	170968	F
33	46731	46764	166938	166971	F
33	61267	61300	280028	280061	F
33	166938	166971	170935	170968	F
33	185471	185504	280028	280061	F
33	266766	266799	290770	290803	F
33	286612	286645	286631	286664	F
33	291453	291486	291485	291518	F
33	45354	45387	125930	125963	F
33	68801	68834	78600	78633	F
33	68801	68834	202804	202837	F
33	78600	78633	193005	193038	F
33	125930	125963	169558	169591	F
33	193005	193038	202804	202837	F
33	214079	214112	286289	286322	F
33	336	369	120894	120927	F
33	5906	5939	7573	7606	F
33	15625	15658	152161	152194	F
33	18289	18322	18606	18639	F
33	34143	34176	78409	78442	F
33	34143	34176	202613	202646	F
33	37823	37856	280085	280118	F
33	74290	74323	136154	136187	F
33	76028	76061	122662	122695	F
33	76028	76061	249274	249307	F
33	84986	85019	120894	120927	F
33	93671	93704	235371	235404	F
33	109968	110001	245399	245432	F
33	120894	120927	209190	209223	F
33	122662	122695	200232	200265	F
33	132151	132184	132290	132323	F
33	136154	136187	198494	198527	F
33	200232	200265	249274	249307	F
33	14304	14337	243950	243983	P
33	32417	32450	152084	152117	P
33	34158	34191	56332	56365	P
33	34158	34191	180536	180569	P
33	42745	42778	75588	75621	P
33	42745	42778	199792	199825	P
33	80175	80208	107163	107196	P
33	81206	81239	109892	109925	P
33	101979	102012	252369	252402	P
33	107163	107196	204379	204412	P
33	109892	109925	205410	205443	P
33	115310	115343	266459	266492	P
33	115310	115343	277148	277181	P
33	123265	123298	260273	260306	P
33	128736	128769	250508	250541	P
33	166949	166982	199792	199825	P
33	229901	229934	252388	252421	P
33	28335	28368	81717	81750	P
33	28335	28368	205921	205954	P
33	34784	34817	243649	243682	P
33	41641	41674	76028	76061	P
33	41641	41674	200232	200265	P
33	76028	76061	165845	165878	P
33	81150	81183	93672	93705	P
33	84593	84626	105743	105776	P
33	93672	93705	205354	205387	P
33	105743	105776	208797	208830	P
33	127978	128011	236642	236675	P
33	128166	128199	239396	239429	P
33	165845	165878	200232	200265	P
33	32640	32673	229995	230028	P
33	41689	41722	88210	88243	P
33	59321	59354	81093	81126	P
33	59321	59354	205297	205330	P
33	81093	81126	183525	183558	P
33	88210	88243	165893	165926	P
33	88242	88275	251174	251207	P
33	93778	93811	251207	251240	P
33	105743	105776	243651	243684	P
33	105822	105855	128453	128486	P
33	183525	183558	205297	205330	P
33	248354	248387	255230	255263	P
33	250387	250420	286613	286646	P
33	5917	5950	266491	266524	P
33	14247	14280	76028	76061	P
33	14247	14280	200232	200265	P
33	15830	15863	255230	255263	P
33	15845	15878	45355	45388	P
33	15845	15878	169559	169592	P
33	15846	15879	278164	278197	P
33	34176	34209	115291	115324	P
33	37019	37052	62514	62547	P
33	37019	37052	186718	186751	P
33	38300	38333	131381	131414	P
33	40047	40080	248192	248225	P
33	67061	67094	216402	216435	P
33	76028	76061	131736	131769	P
33	76029	76062	248589	248622	P
33	78548	78581	152161	152194	P
33	92902	92935	214791	214824	P
33	107973	108006	107973	108006	P
33	115786	115819	250499	250532	P
33	120894	120927	161354	161387	P
33	131736	131769	200232	200265	P
33	152161	152194	202752	202785	P
33	162381	162414	278831	278864	P
33	164251	164284	248192	248225	P
33	191265	191298	216402	216435	P
33	200233	200266	248589	248622	P
32	14247	14279	248590	248622	F
32	20987	21019	124099	124131	F
32	28366	28398	42735	42767	F
32	28366	28398	166939	166971	F
32	28398	28430	46732	46764	F
32	28398	28430	170936	170968	F
32	32774	32806	213021	213053	F
32	33447	33479	141935	141967	F
32	40160	40192	84076	84108	F
32	40160	40192	208280	208312	F
32	43974	44006	222470	222502	F
32	46732	46764	46764	46796	F
32	46732	46764	170968	171000	F
32	46764	46796	170936	170968	F
32	58791	58823	282932	282964	F
32	61307	61339	61319	61351	F
32	61307	61339	185523	185555	F
32	61307	61339	280079	280111	F
32	61307	61339	280203	280235	F
32	61319	61351	185511	185543	F
32	61319	61351	280073	280105	F
32	61319	61351	280197	280229	F
32	61641	61673	217064	217096	F
32	84076	84108	164364	164396	F
32	92623	92655	152084	152116	F
32	93504	93536	237273	237305	F
32	107802	107834	237273	237305	F
32	112988	113020	162389	162421	F
32	123271	123303	229902	229934	F
32	131736	131768	248590	248622	F
32	137299	137331	226441	226473	F
32	164364	164396	208280	208312	F
32	168178	168210	222470	222502	F
32	170936	170968	170968	171000	F
32	182995	183027	282932	282964	F
32	185511	185543	185523	185555	F
32	185511	185543	280079	280111	F
32	185511	185543	280203	280235	F
32	185523	185555	280073	280105	F
32	185523	185555	280197	280229	F
32	185845	185877	217064	217096	F
32	226441	226473	246191	246223	F
32	280073	280105	280079	280111	F
32	280073	280105	280203	280235	F
32	280079	280111	280197	280229	F
32	280197	280229	280203	280235	F
32	2821	2853	3068	3100	F
32	7661	7693	56579	56611	F
32	7661	7693	180783	180815	F
32	28366	28398	28398	28430	F
32	28366	28398	46764	46796	F
32	28366	28398	170968	171000	F
32	41640	41672	128737	128769	F
32	41647	41679	131742	131774	F
32	46822	46854	292267	292299	F
32	65138	65170	115183	115215	F
32	81291	81323	95349	95381	F
32	81481	81513	282899	282931	F
32	95349	95381	205495	205527	F
32	107259	107291	291960	291992	F
32	113034	113066	244157	244189	F
32	115183	115215	189342	189374	F
32	125999	126031	229196	229228	F
32	128737	128769	165844	165876	F
32	131742	131774	165851	165883	F
32	152085	152117	260269	260301	F
32	171026	171058	292267	292299	F
32	205685	205717	282899	282931	F
32	251482	251514	251510	251542	F
32	4308	4340	121860	121892	F
32	28456	28488	141715	141747	F
32	33782	33814	77550	77582	F
32	33782	33814	201754	201786	F
32	36302	36334	118098	118130	F
32	51634	51666	52945	52977	F
32	51634	51666	177149	177181	F
32	52172	52204	52945	52977	F
32	52172	52204	177149	177181	F
32	52945	52977	175838	175870	F
32	52945	52977	176376	176408	F
32	55229	55261	55284	55316	F
32	55229	55261	179488	179520	F
32	55284	55316	179433	179465	F
32	55379	55411	244104	244136	F
32	56579	56611	248356	248388	F
32	62271	62303	64187	64219	F
32	62271	62303	188391	188423	F
32	64187	64219	186475	186507	F
32	72150	72182	156804	156836	F
32	77338	77370	247147	247179	F
32	78630	78662	251175	251207	F
32	80179	80211	92388	92420	F
32	81151	81183	88310	88342	F
32	83884	83916	84025	84057	F
32	83884	83916	208229	208261	F
32	84025	84057	208088	208120	F
32	88310	88342	205355	205387	F
32	92388	92420	204383	204415	F
32	112993	113025	114945	114977	F
32	128452	128484	287852	287884	F
32	131390	131422	286351	286383	F
32	155554	155586	270964	270996	F
32	156804	156836	196354	196386	F
32	175838	175870	177149	177181	F
32	176376	176408	177149	177181	F
32	179433	179465	179488	179520	F
32	179583	179615	244104	244136	F
32	180783	180815	248356	248388	F
32	186475	186507	188391	188423	F
32	201542	201574	247147	247179	F
32	202834	202866	251175	251207	F
32	208088	208120	208229	208261	F
32	212891	212923	279766	279798	F
32	220333	220365	235842	235874	F
32	224735	224767	224907	224939	F
32	226324	226356	226369	226401	F
32	264	296	101977	102009	F
32	4438	4470	64472	64504	F
32	4438	4470	188676	188708	F
32	7644	7676	214800	214832	F
32	7661	7693	249190	249222	F
32	7661	7693	249723	249755	F
32	10295	10327	266465	266497	F
32	12922	12954	280209	280241	F
32	18448	18480	233034	233066	F
32	18448	18480	248191	248223	F
32	20174	20206	125924	125956	F
32	23807	23839	109959	109991	F
32	28414	28446	129403	129435	F
32	32542	32574	83820	83852	F
32	32542	32574	208024	208056	F
32	33428	33460	159688	159720	F
32	42641	42673	78409	78441	F
32	42641	42673	202613	202645	F
32	46780	46812	129403	129435	F
32	51552	51584	51647	51679	F
32	51552	51584	175851	175883	F
32	51647	51679	175756	175788	F
32	51666	51698	52154	52186	F
32	51666	51698	176358	176390	F
32	52154	52186	175870	175902	F
32	56340	56372	248589	248621	F
32	56579	56611	249190	249222	F
32	56579	56611	249723	249755	F
32	59363	59395	152650	152682	F
32	59405	59437	268366	268398	F
32	61276	61308	280037	280069	F
32	61276	61308	280161	280193	F
32	67652	67684	262509	262541	F
32	70347	70379	137253	137285	F
32	73641	73673	124193	124225	F
32	74716	74748	122721	122753	F
32	77371	77403	273898	273930	F
32	78409	78441	166845	166877	F
32	81647	81679	107525	107557	F
32	84231	84263	212911	212943	F
32	84914	84946	101977	102009	F
32	92891	92923	115240	115272	F
32	101977	102009	209118	209150	F
32	107152	107184	249204	249236	F
32	107525	107557	205851	205883	F
32	112999	113031	244122	244154	F
32	120028	120060	250501	250533	F
32	120245	120277	221312	221344	F
32	121864	121896	212467	212499	F
32	122721	122753	141953	141985	F
32	122721	122753	198920	198952	F
32	124181	124213	286617	286649	F
32	124193	124225	197845	197877	F
32	128737	128769	131735	131767	F
32	129403	129435	170984	171016	F
32	137253	137285	194551	194583	F
32	152650	152682	183567	183599	F
32	166845	166877	202613	202645	F
32	175756	175788	175851	175883	F
32	175870	175902	176358	176390	F
32	180544	180576	248589	248621	F
32	180783	180815	249190	249222	F
32	180783	180815	249723	249755	F
32	183609	183641	268366	268398	F
32	185480	185512	280037	280069	F
32	185480	185512	280161	280193	F
32	191856	191888	262509	262541	F
32	201575	201607	273898	273930	F
32	208435	208467	212911	212943	F
32	217395	217427	280121	280153	F
32	229930	229962	229978	230010	F
32	243581	243613	269807	269839	F
32	248356	248388	249190	249222	F
32	248356	248388	249723	249755	F
32	248364	248396	269621	269653	F
32	18409	18441	107146	107178	P
32	28366	28398	78208	78240	P
32	28366	28398	202412	202444	P
32	28366	28398	218164	218196	P
32	29813	29845	141734	141766	P
32	32773	32805	115312	115344	P
32	33447	33479	112993	113025	P
32	34784	34816	84592	84624	P
32	34784	34816	208796	208828	P
32	36156	36188	248331	248363	P
32	40160	40192	77550	77582	P
32	40160	40192	201754	201786	P
32	40613	40645	93504	93536	P
32	40613	40645	107802	107834	P
32	46732	46764	75599	75631	P
32	46732	46764	199803	199835	P
32	56340	56372	76030	76062	P
32	56340	56372	200234	200266	P
32	67423	67455	273318	273350	P
32	76030	76062	180544	180576	P
32	77550	77582	164364	164396	P
32	81377	81409	141734	141766	P
32	91575	91607	152084	152116	P
32	93504	93536	164817	164849	P
32	107802	107834	164817	164849	P
32	115311	115343	154445	154477	P
32	117068	117100	282932	282964	P
32	122663	122695	248590	248622	P
32	131742	131774	250501	250533	P
32	141734	141766	205581	205613	P
32	164364	164396	201754	201786	P
32	170936	170968	199803	199835	P
32	180544	180576	200234	200266	P
32	191627	191659	273318	273350	P
32	248590	248622	249275	249307	P
32	12984	13016	277706	277738	P
32	23193	23225	245592	245624	P
32	28366	28398	75599	75631	P
32	28366	28398	199803	199835	P
32	32417	32449	260269	260301	P
32	32739	32771	107259	107291	P
32	46732	46764	78208	78240	P
32	46732	46764	202412	202444	P
32	65141	65173	107169	107201	P
32	80179	80211	83432	83464	P
32	80179	80211	207636	207668	P
32	81151	81183	234806	234838	P
32	83432	83464	204383	204415	P
32	107169	107201	189345	189377	P
32	109488	109520	112862	112894	P
32	109488	109520	124802	124834	P
32	170936	170968	202412	202444	P
32	204383	204415	207636	207668	P
32	205355	205387	234806	234838	P
32	245592	245624	249545	249577	P
32	4437	4469	5917	5949	P
32	10514	10546	263789	263821	P
32	14304	14336	253637	253669	P
32	15556	15588	251175	251207	P
32	28368	28400	81480	81512	P
32	28368	28400	205684	205716	P
32	33756	33788	81151	81183	P
32	33756	33788	205355	205387	P
32	33782	33814	84076	84108	P
32	33782	33814	208280	208312	P
32	39741	39773	286613	286645	P
32	56579	56611	248191	248223	P
32	64186	64218	245884	245916	P
32	80362	80394	87830	87862	P
32	87830	87862	204566	204598	P
32	93782	93814	212891	212923	P
32	105823	105855	153402	153434	P
32	120893	120925	276218	276250	P
32	128452	128484	287445	287477	P
32	141656	141688	251175	251207	P
32	153401	153433	287445	287477	P
32	163945	163977	286613	286645	P
32	180783	180815	248191	248223	P
32	188390	188422	245884	245916	P
32	7584	7616	277955	277987	P
32	15836	15868	268364	268396	P
32	18448	18480	248356	248388	P
32	26072	26104	248287	248319	P
32	28627	28659	121860	121892	P
32	36302	36334	76030	76062	P
32	36302	36334	200234	200266	P
32	37297	37329	216403	216435	P
32	42641	42673	56348	56380	P
32	42641	42673	180552	180584	P
32	43687	43719	249844	249876	P
32	46734	46766	81480	81512	P
32	46734	46766	205684	205716	P
32	56348	56380	166845	166877	P
32	61978	62010	216403	216435	P
32	62521	62553	186719	186751	P
32	64473	64505	122616	122648	P
32	67423	67455	93648	93680	P
32	73731	73763	253637	253669	P
32	75575	75607	81476	81508	P
32	75575	75607	205680	205712	P
32	75583	75615	129403	129435	P
32	77366	77398	152986	153018	P
32	78192	78224	129403	129435	P
32	81151	81183	235372	235404	P
32	81476	81508	199779	199811	P
32	81480	81512	170938	170970	P
32	93353	93385	278824	278856	P
32	93505	93537	101977	102009	P
32	93648	93680	191627	191659	P
32	101977	102009	107803	107835	P
32	114957	114989	141923	141955	P
32	115035	115067	229825	229857	P
32	118743	118775	233070	233102	P
32	120028	120060	131742	131774	P
32	122616	122648	188677	188709	P
32	125590	125622	288990	289022	P
32	126223	126255	238387	238419	P
32	129403	129435	199787	199819	P
32	129403	129435	202396	202428	P
32	129403	129435	218148	218180	P
32	141715	141747	282174	282206	P
32	152160	152192	248591	248623	P
32	152986	153018	201570	201602	P
32	166845	166877	180552	180584	P
32	167891	167923	249844	249876	P
32	170938	170970	205684	205716	P
32	186182	186214	216403	216435	P
32	197935	197967	253637	253669	P
32	199779	199811	205680	205712	P
32	205355	205387	235372	235404	P
32	233034	233066	249190	249222	P
32	233034	233066	249723	249755	P
32	235843	235875	237153	237185	P
32	236614	236646	237053	237085	P
32	248191	248223	249190	249222	P
32	248191	248223	249723	249755	P
32	248590	248622	250507	250539	P
32	250388	250420	286632	286664	P
32	252396	252428	273841	273873	P
32	262145	262177	287462	287494	P
32	267143	267175	279893	279925	P
31	3018	3049	74699	74730	F
31	3018	3049	198903	198934	F
31	9180	9211	9211	9242	F
31	13390	13421	58933	58964	F
31	13390	13421	183137	183168	F
31	18699	18730	115192	115223	F
31	18699	18730	267155	267186	F
31	23784	23815	40438	40469	F
31	23784	23815	164642	164673	F
31	29812	29843	55424	55455	F
31	29812	29843	179628	179659	F
31	32418	32449	76829	76860	F
31	32418	32449	201033	201064	F
31	32739	32770	77867	77898	F
31	32739	32770	202071	202102	F
31	32774	32805	154445	154476	F
31	32774	32805	266459	266490	F
31	32774	32805	277148	277179	F
31	33749	33780	84071	84102	F
31	33749	33780	208275	208306	F
31	38176	38207	82005	82036	F
31	38176	38207	206209	206240	F
31	40137	40168	141718	141749	F
31	46561	46592	291961	291992	F
31	53685	53716	53716	53747	F
31	53685	53716	177920	177951	F
31	53716	53747	177889	177920	F
31	56341	56372	128738	128769	F
31	62272	62303	132907	132938	F
31	65146	65177	268365	268396	F
31	67985	68016	121856	121887	F
31	76521	76552	289823	289854	F
31	76829	76860	91575	91606	F
31	78411	78442	120029	120060	F
31	91575	91606	201033	201064	F
31	92895	92926	268369	268400	F
31	112680	112711	124100	124131	F
31	117472	117503	291961	291992	F
31	120029	120060	202615	202646	F
31	121856	121887	192189	192220	F
31	122658	122689	250502	250533	F
31	128738	128769	180545	180576	F
31	129118	129149	250649	250680	F
31	132907	132938	186476	186507	F
31	141718	141749	164341	164372	F
31	170765	170796	291961	291992	F
31	177889	177920	177920	177951	F
31	189350	189381	268365	268396	F
31	200725	200756	289823	289854	F
31	243744	243775	266150	266181	F
31	243953	243984	276452	276483	F
31	249270	249301	250502	250533	F
31	255229	255260	292059	292090	F
31	269700	269731	278460	278491	F
31	7661	7692	76318	76349	F
31	7661	7692	200522	200553	F
31	10960	10991	251212	251243	F
31	14129	14160	74291	74322	F
31	14129	14160	198495	198526	F
31	14248	14279	78550	78581	F
31	14248	14279	202754	202785	F
31	14253	14284	41647	41678	F
31	14253	14284	165851	165882	F
31	15625	15656	122663	122694	F
31	15625	15656	249275	249306	F
31	28432	28463	78602	78633	F
31	28432	28463	202806	202837	F
31	32715	32746	32857	32888	F
31	33165	33196	279829	279860	F
31	34784	34815	105745	105776	F
31	41641	41672	56341	56372	F
31	41641	41672	180545	180576	F
31	44982	45013	137258	137289	F
31	46561	46592	107260	107291	F
31	52861	52892	53054	53085	F
31	52861	52892	177258	177289	F
31	53054	53085	177065	177096	F
31	56341	56372	165845	165876	F
31	78550	78581	131737	131768	F
31	78550	78581	248591	248622	F
31	92624	92655	260269	260300	F
31	107260	107291	117472	117503	F
31	107260	107291	170765	170796	F
31	115287	115318	267151	267182	F
31	125783	125814	244031	244062	F
31	127906	127937	127930	127961	F
31	128438	128469	235842	235873	F
31	131737	131768	202754	202785	F
31	137258	137289	169186	169217	F
31	142499	142530	142539	142570	F
31	152544	152575	248320	248351	F
31	165845	165876	180545	180576	F
31	177065	177096	177258	177289	F
31	202754	202785	248591	248622	F
31	214086	214117	218284	218315	F
31	221388	221419	268058	268089	F
31	249371	249402	250498	250529	F
31	268369	268400	292060	292091	F
31	2803	2834	36196	36227	F
31	2803	2834	81663	81694	F
31	2803	2834	205867	205898	F
31	4446	4477	92443	92474	F
31	14129	14160	136155	136186	F
31	14164	14195	135945	135976	F
31	14501	14532	23842	23873	F
31	15846	15877	74731	74762	F
31	15846	15877	198935	198966	F
31	18411	18442	20136	20167	F
31	28428	28459	68870	68901	F
31	28428	28459	193074	193105	F
31	28635	28666	226658	226689	F
31	34328	34359	142366	142397	F
31	42695	42726	238036	238067	F
31	42695	42726	238103	238134	F
31	42695	42726	275491	275522	F
31	45351	45382	74731	74762	F
31	45351	45382	198935	198966	F
31	45668	45699	260076	260107	F
31	46793	46824	81481	81512	F
31	46793	46824	205685	205716	F
31	60445	60476	60476	60507	F
31	60445	60476	184680	184711	F
31	60476	60507	184649	184680	F
31	64188	64219	132907	132938	F
31	64481	64512	77371	77402	F
31	64481	64512	201575	201606	F
31	64891	64922	64929	64960	F
31	64891	64922	189133	189164	F
31	64929	64960	189095	189126	F
31	68067	68098	292065	292096	F
31	68870	68901	282900	282931	F
31	74249	74280	229826	229857	F
31	74601	74632	290613	290644	F
31	74731	74762	169555	169586	F
31	76318	76349	248356	248387	F
31	76822	76853	123264	123295	F
31	77371	77402	188685	188716	F
31	77556	77587	88318	88349	F
31	80171	80202	268361	268392	F
31	81481	81512	170997	171028	F
31	88318	88349	201760	201791	F
31	92446	92477	289310	289341	F
31	93006	93037	93061	93092	F
31	105822	105853	116990	117021	F
31	107176	107207	131348	131379	F
31	107653	107684	122608	122639	F
31	109486	109517	287460	287491	F
31	109894	109925	244104	244135	F
31	115188	115219	115287	115318	F
31	119101	119132	163735	163766	F
31	122654	122685	249075	249106	F
31	123264	123295	201026	201057	F
31	124779	124810	246518	246549	F
31	125403	125434	285826	285857	F
31	128438	128469	220333	220364	F
31	132907	132938	188392	188423	F
31	166899	166930	238036	238067	F
31	166899	166930	238103	238134	F
31	166899	166930	275491	275522	F
31	169555	169586	198935	198966	F
31	169872	169903	260076	260107	F
31	170997	171028	205685	205716	F
31	184649	184680	184680	184711	F
31	188685	188716	201575	201606	F
31	189095	189126	189133	189164	F
31	192271	192302	292065	292096	F
31	193074	193105	282900	282931	F
31	198453	198484	229826	229857	F
31	198805	198836	290613	290644	F
31	200522	200553	248356	248387	F
31	204375	204406	268361	268392	F
31	240351	240382	272906	272937	F
31	249075	249106	249266	249297	F
31	249111	249142	249143	249174	F
31	251178	251209	292267	292298	F
31	251207	251238	279769	279800	F
31	267147	267178	268358	268389	F
31	269270	269301	269309	269340	F
31	2800	2831	55423	55454	F
31	2800	2831	179627	179658	F
31	2803	2834	29814	29845	F
31	2803	2834	81378	81409	F
31	2803	2834	205582	205613	F
31	4305	4336	115027	115058	F
31	4306	4337	222145	222176	F
31	9641	9672	226392	226423	F
31	10516	10547	42881	42912	F
31	10516	10547	167085	167116	F
31	11313	11344	268357	268388	F
31	11396	11427	251176	251207	F
31	12934	12965	78114	78145	F
31	12934	12965	202318	202349	F
31	13065	13096	58941	58972	F
31	13065	13096	183145	183176	F
31	14129	14160	271696	271727	F
31	14247	14278	128738	128769	F
31	14253	14284	56347	56378	F
31	14253	14284	180551	180582	F
31	15847	15878	216514	216545	F
31	18699	18730	115291	115322	F
31	21617	21648	245665	245696	F
31	23318	23349	137020	137051	F
31	23545	23576	286352	286383	F
31	23554	23585	214099	214130	F
31	23601	23632	67984	68015	F
31	23601	23632	192188	192219	F
31	24894	24925	93644	93675	F
31	24899	24930	80865	80896	F
31	24899	24930	205069	205100	F
31	26232	26263	50174	50205	F
31	26232	26263	174378	174409	F
31	26243	26274	67431	67462	F
31	26243	26274	191635	191666	F
31	28451	28482	141735	141766	F
31	28451	28482	263822	263853	F
31	28459	28490	40137	40168	F
31	28459	28490	164341	164372	F
31	28631	28662	73637	73668	F
31	28631	28662	197841	197872	F
31	32417	32448	123270	123301	F
31	33702	33733	120244	120275	F
31	33754	33785	40160	40191	F
31	33754	33785	164364	164395	F
31	34145	34176	120029	120060	F
31	34158	34189	58944	58975	F
31	34158	34189	183148	183179	F
31	34180	34211	83438	83469	F
31	34180	34211	207642	207673	F
31	34288	34319	108036	108067	F
31	36303	36334	128738	128769	F
31	36308	36339	115784	115815	F
31	40135	40166	292271	292302	F
31	40547	40578	77338	77369	F
31	40547	40578	201542	201573	F
31	40613	40644	101978	102009	F
31	41783	41814	107661	107692	F
31	46822	46853	251178	251209	F
31	50185	50216	100346	100377	F
31	51553	51584	52186	52217	F
31	51553	51584	176390	176421	F
31	52186	52217	175757	175788	F
31	56347	56378	131742	131773	F
31	58274	58305	121222	121253	F
31	58274	58305	131436	131467	F
31	58620	58651	282928	282959	F
31	58925	58956	67459	67490	F
31	58925	58956	191663	191694	F
31	58944	58975	250515	250546	F
31	59452	59483	75976	76007	F
31	59452	59483	200180	200211	F
31	64472	64503	152424	152455	F
31	64481	64512	273898	273929	F
31	65138	65169	162084	162115	F
31	65139	65170	267147	267178	F
31	66450	66481	141923	141954	F
31	67420	67451	244174	244205	F
31	67459	67490	183129	183160	F
31	68069	68100	92902	92933	F
31	68805	68836	81488	81519	F
31	68805	68836	205692	205723	F
31	68870	68901	81482	81513	F
31	68870	68901	205686	205717	F
31	75976	76007	183656	183687	F
31	76318	76349	249190	249221	F
31	76318	76349	249723	249754	F
31	76520	76551	77306	77337	F
31	76520	76551	201510	201541	F
31	76825	76856	229898	229929	F
31	77306	77337	200724	200755	F
31	77338	77369	164751	164782	F
31	77365	77396	266496	266527	F
31	77369	77400	289306	289337	F
31	77370	77401	273317	273348	F
31	77372	77403	80865	80896	F
31	77372	77403	205069	205100	F
31	77503	77534	234799	234830	F
31	78411	78442	122658	122689	F
31	78411	78442	249270	249301	F
31	78411	78442	250502	250533	F
31	78810	78841	114841	114872	F
31	80865	80896	201576	201607	F
31	81377	81408	88131	88162	F
31	81456	81487	282863	282894	F
31	81482	81513	193074	193105	F
31	81488	81519	193009	193040	F
31	83937	83968	248345	248376	F
31	88131	88162	205581	205612	F
31	92625	92656	252390	252421	F
31	92902	92933	192273	192304	F
31	93645	93676	278826	278857	F
31	100346	100377	174389	174420	F
31	100933	100964	115347	115378	F
31	101978	102009	164817	164848	F
31	102001	102032	107853	107884	F
31	105845	105876	216517	216548	F
31	107530	107561	118102	118133	F
31	107661	107692	165987	166018	F
31	109488	109519	275288	275319	F
31	109688	109719	124091	124122	F
31	112864	112895	126989	127020	F
31	114841	114872	203014	203045	F
31	114968	114999	244139	244170	F
31	115241	115272	268366	268397	F
31	115786	115817	131743	131774	F
31	115786	115817	151663	151694	F
31	118092	118123	275476	275507	F
31	120029	120060	122658	122689	F
31	120029	120060	249270	249301	F
31	121205	121236	287483	287514	F
31	121222	121253	182478	182509	F
31	122231	122262	268341	268372	F
31	122658	122689	202615	202646	F
31	122663	122694	152161	152192	F
31	124697	124728	246432	246463	F
31	126102	126133	287853	287884	F
31	126989	127020	262147	262178	F
31	127929	127960	128573	128604	F
31	131436	131467	182478	182509	F
31	131742	131773	180551	180582	F
31	141923	141954	190654	190685	F
31	152161	152192	249275	249306	F
31	152424	152455	188676	188707	F
31	156269	156300	268130	268161	F
31	162084	162115	189342	189373	F
31	164339	164370	292271	292302	F
31	164751	164782	201542	201573	F
31	171026	171057	251178	251209	F
31	175757	175788	176390	176421	F
31	182824	182855	282928	282959	F
31	183129	183160	191663	191694	F
31	183148	183179	250515	250546	F
31	183656	183687	200180	200211	F
31	188685	188716	273898	273929	F
31	189343	189374	267147	267178	F
31	191624	191655	244174	244205	F
31	193009	193040	205692	205723	F
31	193074	193105	205686	205717	F
31	200522	200553	249190	249221	F
31	200522	200553	249723	249754	F
31	200724	200755	201510	201541	F
31	201029	201060	229898	229929	F
31	201569	201600	266496	266527	F
31	201573	201604	289306	289337	F
31	201574	201605	273317	273348	F
31	201576	201607	205069	205100	F
31	201707	201738	234799	234830	F
31	202615	202646	249270	249301	F
31	202615	202646	250502	250533	F
31	205660	205691	282863	282894	F
31	208141	208172	248345	248376	F
31	218040	218071	218513	218544	F
31	233034	233065	255246	255277	F
31	233034	233065	268368	268399	F
31	246012	246043	277928	277959	F
31	248191	248222	255246	255277	F
31	248191	248222	268368	268399	F
31	250427	250458	276219	276250	F
31	252670	252701	267145	267176	F
31	260286	260317	277912	277943	F
31	266927	266958	266996	267027	F
31	267325	267356	287435	287466	F
31	268453	268484	287435	287466	F
31	272772	272803	289305	289336	F
31	273313	273344	273893	273924	F
31	280038	280069	280043	280074	F
31	280038	280069	280167	280198	F
31	280043	280074	280162	280193	F
31	280162	280193	280167	280198	F
31	13390	13421	275487	275518	P
31	14253	14284	250502	250533	P
31	32739	32770	46561	46592	P
31	32739	32770	117472	117503	P
31	32739	32770	170765	170796	P
31	33749	33780	77556	77587	P
31	33749	33780	201760	201791	P
31	34183	34214	65142	65173	P
31	34183	34214	189346	189377	P
31	42104	42135	77028	77059	P
31	42104	42135	201232	201263	P
31	56341	56372	250508	250539	P
31	66255	66286	225924	225955	P
31	67064	67095	115192	115223	P
31	67064	67095	267155	267186	P
31	74326	74357	224981	225012	P
31	76030	76061	128738	128769	P
31	76829	76860	92624	92655	P
31	76829	76860	152085	152116	P
31	77028	77059	166308	166339	P
31	77867	77898	291961	291992	P
31	92624	92655	201033	201064	P
31	115192	115223	191268	191299	P
31	115312	115343	213021	213052	P
31	115786	115817	120028	120059	P
31	125753	125784	276452	276483	P
31	128738	128769	200234	200265	P
31	141609	141640	276452	276483	P
31	141940	141971	162390	162421	P
31	152085	152116	201033	201064	P
31	166308	166339	201232	201263	P
31	180545	180576	250508	250539	P
31	190459	190490	225924	225955	P
31	191268	191299	267155	267186	P
31	198530	198561	224981	225012	P
31	202071	202102	291961	291992	P
31	5917	5948	64472	64503	P
31	5917	5948	188676	188707	P
31	7645	7676	255229	255260	P
31	7648	7679	115240	115271	P
31	14248	14279	15625	15656	P
31	15625	15656	131737	131768	P
31	15625	15656	248591	248622	P
31	18412	18443	65700	65731	P
31	18412	18443	189904	189935	P
31	23720	23751	34190	34221	P
31	23840	23871	282927	282958	P
31	36193	36224	281997	282028	P
31	41647	41678	122658	122689	P
31	41647	41678	249270	249301	P
31	61305	61336	245652	245683	P
31	67701	67732	250425	250456	P
31	77369	77400	162387	162418	P
31	77867	77898	107260	107291	P
31	78550	78581	122663	122694	P
31	78550	78581	249275	249306	P
31	81660	81691	281997	282028	P
31	91575	91606	260269	260300	P
31	93645	93676	162388	162419	P
31	107260	107291	202071	202102	P
31	122658	122689	165851	165882	P
31	122663	122694	202754	202785	P
31	128896	128927	239915	239946	P
31	162387	162418	201573	201604	P
31	165851	165882	249270	249301	P
31	185509	185540	245652	245683	P
31	191905	191936	250425	250456	P
31	202754	202785	249275	249306	P
31	205864	205895	281997	282028	P
31	245652	245683	280071	280102	P
31	245652	245683	280195	280226	P
31	7644	7675	268369	268400	P
31	7864	7895	40439	40470	P
31	7864	7895	164643	164674	P
31	10301	10332	292418	292449	P
31	14257	14288	249075	249106	P
31	18390	18421	141706	141737	P
31	18390	18421	281991	282022	P
31	18393	18424	263815	263846	P
31	23842	23873	58617	58648	P
31	23842	23873	182821	182852	P
31	28324	28355	88341	88372	P
31	28453	28484	36193	36224	P
31	28453	28484	55423	55454	P
31	28453	28484	81660	81691	P
31	28453	28484	179627	179658	P
31	28453	28484	205864	205895	P
31	29725	29756	233057	233088	P
31	35023	35054	98968	98999	P
31	41651	41682	249371	249402	P
31	42695	42726	58929	58960	P
31	42695	42726	183133	183164	P
31	58596	58627	221536	221567	P
31	58929	58960	166899	166930	P
31	58974	59005	75762	75793	P
31	58974	59005	199966	199997	P
31	61910	61941	66205	66236	P
31	61910	61941	190409	190440	P
31	66205	66236	186114	186145	P
31	67985	68016	73638	73669	P
31	67985	68016	197842	197873	P
31	72415	72446	289857	289888	P
31	73638	73669	121856	121887	P
31	73638	73669	192189	192220	P
31	75762	75793	183178	183209	P
31	76318	76349	248192	248223	P
31	80941	80972	141688	141719	P
31	84071	84102	88318	88349	P
31	88318	88349	208275	208306	P
31	92437	92468	122616	122647	P
31	100335	100366	273902	273933	P
31	101762	101793	286607	286638	P
31	120893	120924	240264	240295	P
31	121853	121884	124193	124224	P
31	121856	121887	197842	197873	P
31	123258	123289	266259	266290	P
31	128514	128545	136014	136045	P
31	128856	128887	240003	240034	P
31	131746	131777	249075	249106	P
31	141691	141722	205142	205173	P
31	156370	156401	248301	248332	P
31	165855	165886	249371	249402	P
31	166899	166930	183133	183164	P
31	182800	182831	221536	221567	P
31	183178	183209	199966	199997	P
31	186114	186145	190409	190440	P
31	192189	192220	197842	197873	P
31	196619	196650	289857	289888	P
31	200522	200553	248192	248223	P
31	234646	234677	264520	264551	P
31	244157	244188	288396	288427	P
31	2803	2834	141709	141740	P
31	2803	2834	141734	141765	P
31	2803	2834	263821	263852	P
31	2803	2834	281994	282025	P
31	4674	4705	275285	275316	P
31	5744	5775	251206	251237	P
31	5909	5940	278828	278859	P
31	7636	7667	266153	266184	P
31	8990	9021	75559	75590	P
31	8990	9021	199763	199794	P
31	9776	9807	74462	74493	P
31	9776	9807	74531	74562	P
31	9776	9807	198666	198697	P
31	9776	9807	198735	198766	P
31	12946	12977	292062	292093	P
31	13065	13096	275479	275510	P
31	14248	14279	152161	152192	P
31	14253	14284	78411	78442	P
31	14253	14284	120029	120060	P
31	14253	14284	202615	202646	P
31	14423	14454	58652	58683	P
31	14423	14454	182856	182887	P
31	14467	14498	58652	58683	P
31	14467	14498	182856	182887	P
31	14501	14532	282925	282956	P
31	15646	15677	117446	117477	P
31	15815	15846	222383	222414	P
31	15835	15866	255244	255275	P
31	15836	15867	65146	65177	P
31	15836	15867	189350	189381	P
31	18700	18731	126104	126135	P
31	20246	20277	57575	57606	P
31	20246	20277	181779	181810	P
31	21617	21648	56262	56293	P
31	21617	21648	180466	180497	P
31	28368	28399	28427	28458	P
31	28368	28399	282899	282930	P
31	28451	28482	81377	81408	P
31	28451	28482	205581	205612	P
31	32984	33015	140946	140977	P
31	33476	33507	291805	291836	P
31	34148	34179	107530	107561	P
31	34186	34217	115184	115215	P
31	34353	34384	75124	75155	P
31	34353	34384	199328	199359	P
31	36221	36252	251176	251207	P
31	36303	36334	250508	250539	P
31	37297	37328	233052	233083	P
31	38125	38156	272906	272937	P
31	38296	38327	245405	245436	P
31	41776	41807	64481	64512	P
31	41776	41807	188685	188716	P
31	41782	41813	266496	266527	P
31	41871	41902	273315	273346	P
31	42649	42680	115779	115810	P
31	45352	45383	216517	216548	P
31	45356	45387	74731	74762	P
31	45356	45387	198935	198966	P
31	46918	46949	55838	55869	P
31	46918	46949	180042	180073	P
31	50177	50208	87911	87942	P
31	51425	51456	51425	51456	P
31	51425	51456	175629	175660	P
31	55838	55869	171122	171153	P
31	56334	56365	58944	58975	P
31	56334	56365	183148	183179	P
31	56347	56378	122658	122689	P
31	56347	56378	249270	249301	P
31	57873	57904	251213	251244	P
31	58015	58046	286613	286644	P
31	58590	58621	218249	218280	P
31	58646	58677	274104	274135	P
31	58944	58975	180538	180569	P
31	61978	62009	233052	233083	P
31	64481	64512	165980	166011	P
31	65138	65169	124190	124221	P
31	65157	65188	214793	214824	P
31	67061	67092	233052	233083	P
31	67459	67490	238040	238071	P
31	67459	67490	238107	238138	P
31	67459	67490	275495	275526	P
31	67985	68016	129882	129913	P
31	74253	74284	212464	212495	P
31	74731	74762	169560	169591	P
31	75124	75155	75497	75528	P
31	75124	75155	199701	199732	P
31	75497	75528	199328	199359	P
31	75976	76007	217647	217678	P
31	76278	76309	152097	152128	P
31	77214	77245	240351	240382	P
31	78175	78206	78602	78633	P
31	78175	78206	202806	202837	P
31	78411	78442	118105	118136	P
31	78411	78442	131742	131773	P
31	78602	78633	202379	202410	P
31	81688	81719	251176	251207	P
31	82383	82414	93622	93653	P
31	83605	83636	269656	269687	P
31	87911	87942	174381	174412	P
31	87945	87976	121222	121253	P
31	87945	87976	131436	131467	P
31	88131	88162	141710	141741	P
31	88131	88162	141735	141766	P
31	88131	88162	263822	263853	P
31	88131	88162	281995	282026	P
31	90992	91023	218438	218469	P
31	92403	92434	289854	289885	P
31	92443	92474	100340	100371	P
31	93622	93653	206587	206618	P
31	93647	93678	152983	153014	P
31	100335	100366	272779	272810	P
31	101978	102009	237274	237305	P
31	105336	105367	121222	121253	P
31	105336	105367	131436	131467	P
31	107144	107175	276219	276250	P
31	107175	107206	115024	115055	P
31	107612	107643	140945	140976	P
31	113037	113068	288393	288424	P
31	115284	115315	268314	268345	P
31	115779	115810	166853	166884	P
31	118105	118136	120029	120060	P
31	118105	118136	202615	202646	P
31	120028	120059	151663	151694	P
31	122664	122695	128738	128769	P
31	122664	122695	180545	180576	P
31	123270	123301	152086	152117	P
31	124190	124221	189342	189373	P
31	128453	128484	216404	216435	P
31	128738	128769	249276	249307	P
31	129882	129913	192189	192220	P
31	131611	131642	283174	283205	P
31	131737	131768	152161	152192	P
31	131742	131773	202615	202646	P
31	152097	152128	200482	200513	P
31	153402	153433	216404	216435	P
31	162394	162425	228874	228905	P
31	165980	166011	188685	188716	P
31	165986	166017	266496	266527	P
31	166075	166106	273315	273346	P
31	169556	169587	216517	216548	P
31	169560	169591	198935	198966	P
31	171122	171153	180042	180073	P
31	175629	175660	175629	175660	P
31	180538	180569	183148	183179	P
31	180551	180582	249270	249301	P
31	182077	182108	251213	251244	P
31	182219	182250	286613	286644	P
31	182794	182825	218249	218280	P
31	182850	182881	274104	274135	P
31	186182	186213	233052	233083	P
31	189361	189392	214793	214824	P
31	191265	191296	233052	233083	P
31	191663	191694	238040	238071	P
31	191663	191694	238107	238138	P
31	191663	191694	275495	275526	P
31	198457	198488	212464	212495	P
31	199328	199359	199701	199732	P
31	200180	200211	217647	217678	P
31	201418	201449	240351	240382	P
31	202379	202410	202806	202837	P
31	205892	205923	251176	251207	P
31	207809	207840	269656	269687	P
31	212469	212500	282253	282284	P
31	213524	213555	263923	263954	P
31	245883	245914	251176	251207	P
31	248340	248371	288600	288631	P
31	248357	248388	255246	255277	P
31	248357	248388	268368	268399	P
31	260897	260928	273989	274020	P
31	266287	266318	288600	288631	P
31	288835	288866	288879	288910	P
31	289861	289892	292409	292440	P
31	120250	120281	120250	120281	R
30	2936	2966	74231	74261	F
30	2936	2966	198435	198465	F
30	13352	13382	13375	13405	F
30	18393	18423	81384	81414	F
30	18393	18423	205588	205618	F
30	18417	18447	118112	118142	F
30	23138	23168	249478	249508	F
30	23425	23455	23459	23489	F
30	23459	23489	67845	67875	F
30	23459	23489	192049	192079	F
30	23826	23856	39893	39923	F
30	23826	23856	164097	164127	F
30	29812	29842	36194	36224	F
30	29812	29842	81661	81691	F
30	29812	29842	205865	205895	F
30	34180	34210	107166	107196	F
30	55425	55455	81377	81407	F
30	55425	55455	205581	205611	F
30	73734	73764	125757	125787	F
30	73734	73764	141613	141643	F
30	75622	75652	78231	78261	F
30	75622	75652	202435	202465	F
30	76540	76570	289848	289878	F
30	77369	77399	93646	93676	F
30	78231	78261	199826	199856	F
30	81098	81128	228843	228873	F
30	81117	81147	141912	141942	F
30	81377	81407	179629	179659	F
30	83410	83440	228828	228858	F
30	93646	93676	201573	201603	F
30	102716	102746	102746	102776	F
30	125757	125787	197938	197968	F
30	141613	141643	197938	197968	F
30	141912	141942	205321	205351	F
30	147928	147958	147946	147976	F
30	179629	179659	205581	205611	F
30	199826	199856	202435	202465	F
30	200744	200774	289848	289878	F
30	205302	205332	228843	228873	F
30	207614	207644	228828	228858	F
30	212894	212924	272474	272504	F
30	228828	228858	282090	282120	F
30	251206	251236	272473	272503	F
30	255244	255274	268366	268396	F
30	8988	9018	11324	11354	F
30	10304	10334	282105	282135	F
30	11324	11354	233069	233099	F
30	12283	12313	80422	80452	F
30	12283	12313	204626	204656	F
30	14510	14540	18700	18730	F
30	20344	20374	34063	34093	F
30	28456	28486	282000	282030	F
30	33785	33815	84121	84151	F
30	33785	33815	208325	208355	F
30	36194	36224	81376	81406	F
30	36194	36224	205580	205610	F
30	36973	37003	266554	266584	F
30	39748	39778	58021	58051	F
30	39748	39778	182225	182255	F
30	41672	41702	81455	81485	F
30	41672	41702	205659	205689	F
30	41702	41732	129409	129439	F
30	46821	46851	78632	78662	F
30	46821	46851	202836	202866	F
30	49588	49618	239687	239717	F
[truncated: 1,239 more rows]

## Sheet: Table S2.8
Table S2.8 The dispersed repeats identified in contig 4 of Thuja sutchuenensis
Length	Start1	End1	Start2	End2	Type
184	11519	11703	40232	40416	F
142	98487	98629	161838	161980	F
114	65267	65381	168864	168978	P
113	131630	131743	131677	131790	F
109	132457	132566	171077	171186	F
106	46719	46825	214329	214435	F
105	11598	11703	40311	40416	F
97	21658	21755	56767	56864	P
94	63770	63864	63825	63919	F
91	21543	21634	28986	29077	F
90	164995	165085	171545	171635	P
85	98571	98656	161991	162076	F
84	21671	21755	56767	56851	P
82	82268	82350	82268	82350	R
81	43081	43162	132562	132643	P
77	163061	163138	165670	165747	F
76	82268	82344	82274	82350	F
76	157122	157198	192101	192177	P
76	82268	82344	82268	82344	R
76	82274	82350	82274	82350	R
75	112214	112289	137668	137743	F
72	213201	213273	213246	213318	F
70	82268	82338	82280	82350	F
70	82268	82338	82268	82338	R
70	82280	82350	82280	82350	R
69	213126	213195	213249	213318	F
69	213126	213195	213204	213273	F
68	21566	21634	29009	29077	F
66	131630	131696	131724	131790	F
65	87572	87637	132303	132368	F
64	82268	82332	82286	82350	F
64	82268	82332	82268	82332	R
64	82286	82350	82286	82350	R
63	213151	213214	213365	213428	F
63	62950	63013	62980	63043	F
62	21664	21726	165667	165729	F
62	56796	56858	165667	165729	P
61	167610	167671	210919	210980	F
61	98426	98487	161834	161895	F
59	56796	56855	163061	163120	P
59	107581	107640	166036	166095	P
58	82268	82326	82292	82350	F
58	161922	161980	161991	162049	F
58	51013	51071	87565	87623	F
58	149135	149193	149278	149336	F
58	82268	82326	82268	82326	R
58	82292	82350	82292	82350	R
57	98430	98487	98487	98544	F
57	48769	48826	225432	225489	P
56	56786	56842	178371	178427	F
56	35064	35120	175796	175852	P
56	21680	21736	178371	178427	P
55	21671	21726	163065	163120	F
55	63809	63864	63864	63919	F
55	162665	162720	167749	167804	F
55	107521	107576	166112	166167	P
55	171673	171728	199005	199060	P
54	29832	29886	77829	77883	F
54	127507	127561	175675	175729	F
52	82268	82320	82298	82350	F
52	56704	56756	178298	178350	F
52	97109	97161	119031	119083	P
52	82268	82320	82268	82320	R
52	82298	82350	82298	82350	R
51	51020	51071	132303	132354	F
51	82207	82258	82212	82263	F
51	82512	82563	164830	164881	F
51	21588	21639	216649	216700	F
51	50430	50481	50560	50611	F
51	12406	12457	101580	101631	P
51	3414	3465	14773	14824	P
50	126892	126942	126965	127015	F
50	103330	103380	103598	103648	P
49	56809	56858	165667	165716	P
48	213225	213273	213270	213318	F
48	213147	213195	213225	213273	F
48	36170	36218	178874	178922	F
48	71014	71062	248640	248688	P
48	46927	46975	198932	198980	P
48	125096	125144	229839	229887	P
48	178531	178579	244218	244266	P
47	194080	194127	212510	212557	F
47	59875	59922	100660	100707	F
47	36122	36169	127614	127661	P
47	17273	17320	114326	114373	P
46	77830	77876	125095	125141	F
46	82207	82253	82217	82263	F
46	82268	82314	82304	82350	F
46	178140	178186	250058	250104	F
46	216470	216516	216503	216549	F
46	29833	29879	125095	125141	F
46	77525	77571	77629	77675	F
46	29031	29077	216649	216695	F
46	129353	129399	129598	129644	F
46	20323	20369	20366	20412	F
46	196267	196313	199328	199374	P
46	165683	165729	178381	178427	P
46	118663	118709	122415	122461	P
46	163074	163120	178381	178427	P
46	82268	82314	82268	82314	R
46	82304	82350	82304	82350	R
45	18870	18915	19186	19231	F
45	60128	60173	165685	165730	F
45	60128	60173	163076	163121	F
45	21544	21589	57170	57215	P
45	138272	138317	177780	177825	P
45	28987	29032	57170	57215	P
45	29834	29879	229842	229887	P
45	77831	77876	229842	229887	P
44	107528	107572	175716	175760	F
44	200116	200160	224912	224956	F
44	21682	21726	60128	60172	F
44	90720	90764	110520	110564	F
44	125098	125142	209250	209294	F
44	185137	185181	188731	188775	F
44	213229	213273	213365	213409	F
44	213274	213318	213365	213409	F
44	188833	188877	188876	188920	F
44	166116	166160	175716	175760	P
44	21692	21736	178371	178415	P
44	56796	56840	60128	60172	P
44	60128	60172	178381	178425	P
44	209250	209294	229841	229885	P
43	29836	29879	209250	209293	F
43	145156	145199	145366	145409	F
43	194080	194123	201008	201051	F
43	77833	77876	209250	209293	F
43	169131	169174	175600	175643	F
43	201008	201051	212510	212553	F
43	83346	83389	178874	178917	F
43	12414	12457	101580	101623	P
43	131185	131228	194079	194122	P
43	50557	50600	132508	132551	P
43	50557	50600	171128	171171	P
43	65901	65944	185131	185174	P
42	162605	162647	250167	250209	F
42	2821	2863	107540	107582	P
42	99986	100028	169410	169452	P
42	162069	162111	232963	233005	P
42	35046	35088	139449	139491	P
42	131185	131227	201008	201050	P
42	131185	131227	212510	212552	P
41	29845	29886	77842	77883	F
41	82207	82248	82222	82263	F
41	122900	122941	122965	123006	F
41	199181	199222	199217	199258	F
41	102137	102178	102181	102222	F
41	122811	122852	132386	132427	F
41	46501	46542	74008	74049	F
41	60285	60326	126952	126993	F
41	89307	89348	155379	155420	F
41	60684	60725	62489	62530	F
41	73463	73504	110265	110306	F
41	127488	127529	200465	200506	P
41	167412	167453	172221	172262	P
41	85421	85462	217219	217260	P
41	127675	127716	212716	212757	P
40	8470	8510	8509	8549	F
40	82268	82308	82310	82350	F
40	113220	113260	113264	113304	F
40	169216	169256	175827	175867	F
40	50430	50470	132508	132548	P
40	50430	50470	171128	171168	P
40	125702	125742	125702	125742	P
40	216608	216648	216691	216731	P
40	113019	113059	148805	148845	P
40	82268	82308	82268	82308	R
40	82310	82350	82310	82350	R
39	135967	136006	162071	162110	F
39	145283	145322	145413	145452	F
39	112115	112154	188733	188772	F
39	197106	197145	197112	197151	F
39	250349	250388	250466	250505	F
39	52966	53005	90399	90438	F
39	112115	112154	185139	185178	F
39	149162	149201	149305	149344	F
39	60280	60319	127170	127209	F
39	99411	99450	185123	185162	F
39	135967	136006	232964	233003	P
39	139663	139702	140807	140846	P
39	175607	175646	178499	178538	P
39	66025	66064	164311	164350	P
39	22562	22601	126955	126994	P
39	38801	38840	117489	117528	P
39	43223	43262	146626	146665	P
39	43223	43262	197241	197280	P
39	186068	186107	186068	186107	P
38	63770	63808	63880	63918	F
38	65291	65329	107569	107607	F
38	136116	136154	198935	198973	F
38	161556	161594	164514	164552	F
38	167412	167450	170056	170094	F
38	250726	250764	250812	250850	F
38	23287	23325	31473	31511	F
38	74951	74989	99407	99445	F
38	79294	79332	196986	197024	F
38	89011	89049	112116	112154	F
38	181395	181433	209565	209603	F
38	185139	185177	197242	197280	F
38	36175	36213	83351	83389	F
38	48284	48322	178216	178254	F
38	68096	68134	192350	192388	F
38	68098	68136	146627	146665	F
38	89011	89049	188734	188772	F
38	4177	4215	178875	178913	P
38	13727	13765	181395	181433	P
38	42576	42614	197003	197041	P
38	46593	46631	113787	113825	P
38	107569	107607	168916	168954	P
38	163261	163299	170895	170933	P
38	170056	170094	172224	172262	P
38	46934	46972	136116	136154	P
38	4177	4215	36171	36209	P
38	13727	13765	209565	209603	P
38	14051	14089	178063	178101	P
38	24113	24151	172170	172208	P
38	22057	22095	89623	89661	P
38	24685	24723	165065	165103	P
38	89314	89352	215822	215860	P
38	110266	110304	226018	226056	P
37	34766	34803	112720	112757	F
37	56821	56858	90811	90848	F
37	65345	65382	74527	74564	F
37	74451	74488	161551	161588	F
37	218238	218275	224761	224798	F
37	15487	15524	73113	73150	F
37	15619	15656	73237	73274	F
37	112113	112150	197240	197277	F
37	87607	87644	216670	216707	F
37	89009	89046	110268	110305	F
37	188790	188827	188876	188913	F
37	31322	31359	215960	215997	F
37	48287	48324	87929	87966	F
37	66631	66668	166086	166123	F
37	83236	83273	192305	192342	F
37	112113	112150	146625	146662	F
37	163514	163551	201018	201055	F
37	218238	218275	244904	244941	F
37	224761	224798	244904	244941	F
37	90811	90848	165667	165704	P
37	244226	244263	250283	250320	P
37	21664	21701	90811	90848	P
37	22563	22600	60289	60326	P
37	95273	95310	99408	99445	P
37	125107	125144	229839	229876	P
37	113884	113921	192350	192387	P
36	2827	2863	166112	166148	F
36	30914	30950	82968	83004	F
36	46507	46543	99412	99448	F
36	82207	82243	82227	82263	F
36	132362	132398	132475	132511	F
36	132362	132398	171095	171131	F
36	146627	146663	192352	192388	F
36	178535	178571	250284	250320	F
36	31698	31734	185141	185177	F
36	31698	31734	197244	197280	F
36	107609	107645	201019	201055	F
36	126906	126942	126979	127015	F
36	60137	60173	66629	66665	F
36	65900	65936	226017	226053	F
36	66629	66665	165694	165730	F
36	82502	82538	226018	226054	F
36	36518	36554	217455	217491	F
36	46507	46543	185124	185160	F
36	66629	66665	163085	163121	F
36	82501	82537	86140	86176	F
36	87929	87965	89209	89245	F
36	87930	87966	242411	242447	F
36	135662	135698	135707	135743	F
36	215313	215349	215367	215403	F
36	74527	74563	168864	168900	P
36	127536	127572	200410	200446	P
36	131288	131324	210329	210365	P
36	162198	162234	244527	244563	P
36	185140	185176	217111	217147	P
36	46111	46147	113019	113055	P
36	82500	82536	109163	109199	P
36	31704	31740	43217	43253	P
36	48288	48324	215824	215860	P
36	56644	56680	221439	221475	P
36	65901	65937	112114	112150	P
36	74956	74992	95270	95306	P
36	83171	83207	162979	163015	P
36	131531	131567	143964	144000	P
36	175728	175764	216603	216639	P
36	197243	197279	217111	217147	P
36	199090	199126	216624	216660	P
36	43225	43261	192352	192388	P
36	48288	48324	220145	220181	P
36	65901	65937	197241	197277	P
36	68098	68134	82501	82537	P
36	82501	82537	146627	146663	P
36	82501	82537	185139	185175	P
36	82501	82537	192352	192388	P
36	82501	82537	197242	197278	P
36	87930	87966	215824	215860	P
36	89009	89045	217113	217149	P
36	89313	89349	95721	95757	P
36	95720	95756	131287	131323	P
36	131531	131567	215825	215861	P
36	164818	164854	215843	215879	P
35	22764	22799	22791	22826	F
35	30886	30921	33083	33118	F
35	33077	33112	209033	209068	F
35	36510	36545	101761	101796	F
35	51049	51084	134940	134975	F
35	65347	65382	122432	122467	F
35	74529	74564	122432	122467	F
35	89210	89245	242411	242446	F
35	89314	89349	131287	131322	F
35	125107	125142	209259	209294	F
35	143886	143921	233263	233298	F
35	168863	168898	200115	200150	F
35	169139	169174	175608	175643	F
35	35839	35874	226325	226360	F
35	131326	131361	242759	242794	F
35	11387	11422	168340	168375	F
35	22566	22601	80276	80311	F
35	60145	60180	178457	178492	F
35	63723	63758	63945	63980	F
35	89011	89046	94636	94671	F
35	94636	94671	112116	112151	F
35	102149	102184	102193	102228	F
35	188733	188768	197242	197277	F
35	724	759	200446	200481	F
35	21691	21726	66629	66664	F
35	57241	57276	86008	86043	F
35	63897	63932	108185	108220	F
35	64957	64992	65897	65932	F
35	68105	68140	199345	199380	F
35	82501	82536	217112	217147	F
35	86141	86176	226018	226053	F
35	89192	89227	216546	216581	F
35	94636	94671	188734	188769	F
35	95720	95755	210330	210365	F
35	112115	112150	192352	192387	F
35	21258	21293	56615	56650	P
35	21511	21546	80280	80315	P
35	35086	35121	143886	143921	P
35	35086	35121	233263	233298	P
35	87545	87580	248656	248691	P
35	98953	98988	216639	216674	P
35	169139	169174	178502	178537	P
35	24685	24720	68148	68183	P
35	31698	31733	217111	217146	P
35	35229	35264	224974	225009	P
35	60138	60173	66465	66500	P
35	65901	65936	188733	188768	P
35	66458	66493	66637	66672	P
35	66465	66500	165695	165730	P
35	101472	101507	215826	215861	P
35	22615	22650	84879	84914	P
35	47245	47280	89687	89722	P
35	66465	66500	163086	163121	P
35	82502	82537	112115	112150	P
35	95722	95757	155385	155420	P
35	102294	102329	230430	230465	P
35	112115	112150	226018	226053	P
35	131284	131319	215828	215863	P
35	145535	145570	188070	188105	P
35	29529	29564	31459	31494	P
35	56796	56831	66629	66664	P
35	77849	77884	224942	224977	P
35	82257	82292	201002	201037	P
35	82502	82537	188733	188768	P
35	116274	116309	244904	244939	P
35	164855	164890	192305	192340	P
35	185139	185174	226018	226053	P
35	188733	188768	226018	226053	P
35	197242	197277	226018	226053	P
34	171	205	66128	66162	F
34	997	1031	66274	66308	F
34	12360	12394	201068	201102	F
34	29845	29879	125107	125141	F
34	30150	30184	175424	175458	F
34	30690	30724	64588	64622	F
34	77842	77876	209259	209293	F
34	82268	82302	82316	82350	F
34	87841	87875	172402	172436	F
34	104095	104129	104114	104148	F
34	143887	143921	175796	175830	F
34	149467	149501	168691	168725	F
34	168864	168898	224912	224946	F
34	168945	168979	224972	225006	F
34	175796	175830	233264	233298	F
34	177791	177825	199225	199259	F
34	713	747	168966	169000	F
34	4427	4461	4442	4476	F
34	48285	48319	89311	89345	F
34	65499	65533	109205	109239	F
34	66466	66500	178381	178415	F
34	68149	68183	165069	165103	F
34	77534	77568	77570	77604	F
34	94636	94670	197243	197277	F
34	131182	131216	166033	166067	F
34	131287	131321	155386	155420	F
34	165373	165407	170079	170113	F
34	209533	209567	226798	226832	F
34	214402	214436	237674	237708	F
34	31700	31734	146631	146665	F
34	51353	51387	150136	150170	F
34	54594	54628	226326	226360	F
34	56796	56830	66466	66500	F
34	86982	87016	124266	124300	F
34	87930	87964	101473	101507	F
34	112122	112156	208272	208306	F
34	148090	148124	148158	148192	F
34	162120	162154	248651	248685	F
34	31698	31732	109164	109198	F
34	31700	31734	68102	68136	F
34	46549	46583	68103	68137	F
34	60139	60173	166086	166120	F
34	89011	89045	109163	109197	F
34	89011	89045	185140	185174	F
34	89011	89045	197243	197277	F
34	94636	94670	109163	109197	F
34	94636	94670	185140	185174	F
34	109163	109197	110270	110304	F
34	109163	109197	112116	112150	F
34	131284	131318	178217	178251	F
34	146631	146665	185143	185177	F
34	146631	146665	197246	197280	F
34	165696	165730	166086	166120	F
34	217109	217143	226014	226048	F
34	12463	12497	195906	195940	P
34	26612	26646	236350	236384	P
34	41930	41964	131833	131867	P
34	48678	48712	87214	87248	P
34	60138	60172	178381	178415	P
34	60289	60323	80276	80310	P
34	65347	65381	200116	200150	P
34	65347	65381	224912	224946	P
34	74529	74563	200116	200150	P
34	74529	74563	224912	224946	P
34	80278	80312	126954	126988	P
34	89011	89045	226018	226052	P
34	89315	89349	210331	210365	P
34	90811	90845	163061	163095	P
34	122432	122466	168864	168898	P
34	122432	122466	200116	200150	P
34	122432	122466	224912	224946	P
34	138272	138306	199225	199259	P
34	165695	165729	178381	178415	P
34	188734	188768	217113	217147	P
34	46506	46540	95273	95307	P
34	51384	51418	216698	216732	P
34	60176	60210	90796	90830	P
34	65898	65932	163804	163838	P
34	71621	71655	193505	193539	P
34	83345	83379	106121	106155	P
34	86141	86175	110270	110304	P
34	112116	112150	217113	217147	P
34	127514	127548	178406	178440	P
34	163086	163120	178381	178415	P
34	171607	171641	233233	233267	P
34	175682	175716	178406	178440	P
34	178217	178251	215829	215863	P
34	21692	21726	66466	66500	P
34	24706	24740	108186	108220	P
34	31698	31732	82501	82535	P
34	36169	36203	106121	106155	P
34	64958	64992	110273	110307	P
34	65901	65935	89011	89045	P
34	66630	66664	178381	178415	P
34	71017	71051	162120	162154	P
34	77842	77876	229842	229876	P
34	80068	80102	213487	213521	P
34	82502	82536	89011	89045	P
34	82502	82536	94636	94670	P
34	82502	82536	110270	110304	P
34	94636	94670	226018	226052	P
34	29852	29886	224943	224977	P
34	31012	31046	109789	109823	P
34	37116	37150	37903	37937	P
34	37117	37151	107099	107133	P
34	73468	73502	86141	86175	P
34	74013	74047	95273	95307	P
34	86141	86175	89011	89045	P
34	86141	86175	94636	94670	P
34	94636	94670	217113	217147	P
34	109163	109197	226018	226052	P
34	154121	154155	194089	194123	P
34	154121	154155	201017	201051	P
34	206278	206312	238570	238604	P
34	208266	208300	226018	226052	P
34	82268	82302	82268	82302	R
34	82316	82350	82316	82350	R
33	21606	21639	216667	216700	F
33	21723	21756	60137	60170	F
33	21723	21756	165694	165727	F
33	31698	31731	112117	112150	F
33	48286	48319	155384	155417	F
33	64239	64272	109789	109822	F
33	70372	70405	70402	70435	F
33	122808	122841	122961	122994	F
33	137667	137700	199863	199896	F
33	163240	163273	163246	163279	F
33	177791	177824	199189	199222	F
33	188790	188823	188833	188866	F
33	1557	1590	51354	51387	F
33	21691	21724	21723	21756	F
33	21723	21756	163085	163118	F
33	31460	31493	140904	140937	F
33	31698	31731	188735	188768	F
33	45414	45447	45453	45486	F
33	46507	46540	74956	74989	F
33	46792	46825	237674	237707	F
33	51385	51418	216608	216641	F
33	56415	56448	150451	150484	F
33	56809	56842	178394	178427	F
33	83168	83201	90797	90830	F
33	101472	101505	131286	131319	F
33	132338	132371	216670	216703	F
33	132442	132475	232964	232997	F
33	1552	1585	215838	215871	F
33	21723	21756	66629	66662	F
33	31698	31731	94637	94670	F
33	45631	45664	181077	181110	F
33	83349	83382	222042	222075	F
33	87929	87962	155385	155418	F
33	93800	93833	231614	231647	F
33	101586	101619	143660	143693	F
33	109168	109201	137903	137936	F
33	113304	113337	219455	219488	F
33	145242	145275	160020	160053	F
33	197106	197139	197118	197151	F
33	712	745	21720	21753	F
33	1557	1590	150137	150170	F
33	16125	16158	73637	73670	F
33	22567	22600	145540	145573	F
33	38819	38852	102049	102082	F
33	52699	52732	155442	155475	F
33	70202	70235	70372	70405	F
33	71030	71063	168884	168917	F
33	87929	87962	89313	89346	F
33	89168	89201	195884	195917	F
33	112216	112249	120030	120063	F
33	120030	120063	137670	137703	F
33	126786	126819	137300	137333	F
33	131185	131218	154122	154155	F
33	163514	163547	194090	194123	F
33	166550	166583	216882	216915	F
33	178078	178111	196255	196288	F
33	1183	1216	74454	74487	P
33	1183	1216	161554	161587	P
33	65267	65300	224972	225005	P
33	87929	87962	95724	95757	P
33	106121	106154	178874	178907	P
33	127601	127634	224930	224963	P
33	138271	138304	168777	168810	P
33	138273	138306	199189	199222	P
33	192359	192392	196263	196296	P
33	684	717	3046	3079	P
33	2702	2735	169491	169524	P
33	21723	21756	56798	56831	P
33	31017	31050	64235	64268	P
33	56409	56442	178575	178608	P
33	56736	56769	169203	169236	P
33	112311	112344	112363	112396	P
33	132442	132475	135973	136006	P
33	132442	132475	162077	162110	P
33	155387	155420	210332	210365	P
33	162183	162216	186366	186399	P
33	200733	200766	212660	212693	P
33	12418	12451	143660	143693	P
33	36242	36275	56613	56646	P
33	43277	43310	56271	56304	P
33	60176	60209	83168	83201	P
33	112294	112327	199846	199879	P
33	166086	166119	216172	216205	P
33	712	745	56769	56802	P
33	1552	1585	89303	89336	P
33	11463	11496	83248	83281	P
33	28875	28908	54649	54682	P
33	60323	60356	230495	230528	P
33	65328	65361	71030	71063	P
33	74026	74059	243129	243162	P
33	89217	89250	220141	220174	P
33	131606	131639	162083	162116	P
33	146631	146664	217111	217144	P
33	157681	157714	182217	182250	P
33	164862	164895	215751	215784	P
33	166086	166119	178381	178414	P
33	169371	169404	209431	209464	P
33	208816	208849	209037	209070	P
33	236020	236053	236020	236053	P
32	714	746	56828	56860	F
32	4183	4215	106121	106153	F
32	12417	12449	54593	54625	F
32	21514	21546	126954	126986	F
32	23049	23081	219968	220000	F
32	30915	30947	52699	52731	F
32	52699	52731	82969	83001	F
32	64433	64465	64471	64503	F
32	65754	65786	168863	168895	F
32	65754	65786	200115	200147	F
32	70342	70374	70406	70438	F
32	71014	71046	87548	87580	F
32	74456	74488	164514	164546	F
32	101473	101505	155386	155418	F
32	110271	110303	119272	119304	F
32	110349	110381	205528	205560	F
32	112214	112246	199864	199896	F
32	129367	129399	129612	129644	F
32	145179	145211	145304	145336	F
32	168777	168809	177793	177825	F
32	168777	168809	199227	199259	F
32	30883	30915	209036	209068	F
32	43286	43318	83500	83532	F
32	43703	43735	49357	49389	F
32	46510	46542	74017	74049	F
32	52697	52729	216699	216731	F
32	56767	56799	56799	56831	F
32	56828	56860	168967	168999	F
32	56856	56888	99060	99092	F
32	62957	62989	63017	63049	F
32	74017	74049	99415	99447	F
32	77570	77602	77638	77670	F
32	79281	79313	161124	161156	F
32	86008	86040	108188	108220	F
32	89017	89049	208272	208304	F
32	89314	89346	101473	101505	F
32	107609	107641	194091	194123	F
32	109166	109198	146631	146663	F
32	109166	109198	192356	192388	F
32	110717	110749	112800	112832	F
32	122897	122929	132384	132416	F
32	199344	199376	208271	208303	F
32	432	464	12467	12499	F
32	719	751	166088	166120	F
32	2831	2863	216607	216639	F
32	3051	3083	95772	95804	F
32	4456	4488	4477	4509	F
32	19987	20019	214404	214436	F
32	21721	21753	168966	168998	F
32	31700	31732	192356	192388	F
32	36099	36131	200112	200144	F
32	43094	43126	127591	127623	F
32	43221	43253	64956	64988	F
32	63646	63678	171389	171421	F
32	64283	64315	171430	171462	F
32	66637	66669	178457	178489	F
32	73469	73501	119272	119304	F
32	74017	74049	185127	185159	F
32	79278	79310	197000	197032	F
32	82257	82289	113025	113057	F
32	89012	89044	119272	119304	F
32	97106	97138	217218	217250	F
32	98647	98679	161124	161156	F
32	101472	101504	178219	178251	F
32	102305	102337	113884	113916	F
32	107609	107641	212521	212553	F
32	109169	109201	199345	199377	F
32	126787	126819	147720	147752	F
32	127317	127349	200013	200045	F
32	127905	127937	161123	161155	F
32	131531	131563	178219	178251	F
32	143887	143919	168637	168669	F
32	154127	154159	233088	233120	F
32	160537	160569	176388	176420	F
32	166116	166148	216607	216639	F
32	168637	168669	175796	175828	F
32	168637	168669	233264	233296	F
32	169149	169181	224912	224944	F
32	171370	171402	171511	171543	F
32	172082	172114	236355	236387	F
32	197250	197282	199346	199378	F
32	1045	1077	139564	139596	F
32	3047	3079	161217	161249	F
32	22608	22640	217218	217250	F
32	29071	29103	208940	208972	F
32	30915	30947	155442	155474	F
32	31327	31359	243127	243159	F
32	31526	31558	87219	87251	F
32	31714	31746	74611	74643	F
32	34901	34933	192303	192335	F
32	35127	35159	122912	122944	F
32	43087	43119	113307	113339	F
32	43225	43257	82501	82533	F
32	56271	56303	199357	199389	F
32	65329	65361	248640	248672	F
32	65356	65388	178502	178534	F
32	66212	66244	240197	240229	F
32	68102	68134	109166	109198	F
32	68106	68138	197250	197282	F
32	70432	70464	70461	70493	F
32	74606	74638	88150	88182	F
32	82969	83001	155442	155474	F
32	83493	83525	223095	223127	F
32	87930	87962	131287	131319	F
32	94640	94672	110274	110306	F
32	94643	94675	208273	208305	F
32	95724	95756	215828	215860	F
32	98644	98676	197000	197032	F
32	99425	99457	124489	124521	F
32	109164	109196	119272	119304	F
32	112114	112146	224777	224809	F
32	112719	112751	149645	149677	F
32	132358	132390	162082	162114	F
32	136114	136146	169412	169444	F
32	136134	136166	169432	169464	F
32	142141	142173	189713	189745	F
32	143533	143565	199846	199878	F
32	155162	155194	164828	164860	F
32	164788	164820	232958	232990	F
32	165071	165103	249389	249421	F
32	169133	169165	233080	233112	F
32	185143	185175	192356	192388	F
32	188740	188772	208272	208304	F
32	192356	192388	197246	197278	F
32	199095	199127	224895	224927	F
32	224943	224975	242699	242731	F
32	2831	2863	175728	175760	P
32	21724	21756	178383	178415	P
32	29854	29886	242699	242731	P
32	51385	51417	52697	52729	P
32	54593	54625	101588	101620	P
32	56767	56799	60137	60169	P
32	56767	56799	165694	165726	P
32	64960	64992	89014	89046	P
32	77851	77883	242699	242731	P
32	83128	83160	163272	163304	P
32	120029	120061	165353	165385	P
32	126788	126820	185126	185158	P
32	128063	128095	242707	242739	P
32	163516	163548	227673	227705	P
32	714	746	21662	21694	P
32	21691	21723	56767	56799	P
32	21724	21756	66468	66500	P
32	35232	35264	168947	168979	P
32	52697	52729	216608	216640	P
32	56767	56799	163085	163117	P
32	64591	64623	192313	192345	P
32	64959	64991	94640	94672	P
32	66029	66061	109744	109776	P
32	86142	86174	119272	119304	P
32	87878	87910	149470	149502	P
32	120060	120092	242705	242737	P
32	127802	127834	221402	221434	P
32	143797	143829	242657	242689	P
32	155386	155418	215828	215860	P
32	167665	167697	170918	170950	P
32	208994	209026	233891	233923	P
32	684	716	161217	161249	P
32	1048	1080	20125	20157	P
32	1054	1086	164852	164884	P
32	21654	21686	177845	177877	P
32	21662	21694	168967	168999	P
32	30914	30946	149218	149250	P
32	35088	35120	168637	168669	P
32	46125	46157	163257	163289	P
32	48287	48319	95725	95757	P
32	51222	51254	161684	161716	P
32	54590	54622	143665	143697	P
32	56767	56799	66629	66661	P
32	56769	56801	168966	168998	P
32	74531	74563	169149	169181	P
32	82503	82535	119272	119304	P
32	82968	83000	149218	149250	P
32	83243	83275	154993	155025	P
32	86136	86168	230427	230459	P
32	89209	89241	95725	95757	P
32	89629	89661	150137	150169	P
32	89631	89663	111946	111978	P
32	95724	95756	101473	101505	P
32	107540	107572	216607	216639	P
32	113884	113916	146630	146662	P
32	119272	119304	226019	226051	P
32	122434	122466	169149	169181	P
32	125114	125146	224945	224977	P
32	127591	127623	132598	132630	P
32	165896	165928	216994	217026	P
32	167848	167880	175316	175348	P
32	197207	197239	236448	236480	P
32	212254	212286	213534	213566	P
32	454	486	250947	250979	P
32	1144	1176	46529	46561	P
32	20123	20155	127379	127411	P
32	21269	21301	105972	106004	P
32	21512	21544	22907	22939	P
32	22578	22610	34901	34933	P
32	34887	34919	36505	36537	P
32	36099	36131	122438	122470	P
32	37320	37352	131820	131852	P
32	43282	43314	98646	98678	P
32	43398	43430	83248	83280	P
32	45853	45885	51349	51381	P
32	46509	46541	126788	126820	P
32	65356	65388	175611	175643	P
32	65929	65961	226877	226909	P
32	68101	68133	113884	113916	P
32	79275	79307	112373	112405	P
32	89632	89664	138113	138145	P
32	94643	94675	196263	196295	P
32	97788	97820	187613	187645	P
32	99414	99446	126788	126820	P
32	99994	100026	136114	136146	P
32	101472	101504	220150	220182	P
32	101519	101551	150247	150279	P
32	105950	105982	106003	106035	P
32	107609	107641	154121	154153	P
32	113307	113339	132605	132637	P
32	113879	113911	230427	230459	P
32	119054	119086	217218	217250	P
32	126405	126437	148813	148845	P
32	126431	126463	239391	239423	P
32	131185	131217	163514	163546	P
32	137667	137699	165355	165387	P
32	143968	144000	178219	178251	P
32	148822	148854	149638	149670	P
32	163061	163093	168962	168994	P
32	163804	163836	226017	226049	P
32	165355	165387	199863	199895	P
32	168884	168916	248640	248672	P
32	171645	171677	193369	193401	P
32	192356	192388	217112	217144	P
32	197248	197280	199092	199124	P
32	197256	197288	223099	223131	P
32	201020	201052	227673	227705	P
32	215843	215875	223034	223066	P
32	98039	98071	98039	98071	R
32	65834	65866	197105	197137	R
31	35037	35068	178318	178349	F
31	48288	48319	101473	101504	F
31	51050	51081	196250	196281	F
31	56614	56645	64600	64631	F
31	56767	56798	178384	178415	F
31	60079	60110	197077	197108	F
31	64961	64992	226018	226049	F
31	65755	65786	224912	224943	F
31	82207	82238	82232	82263	F
31	109745	109776	164315	164346	F
31	113882	113913	226016	226047	F
31	134941	134972	196250	196281	F
31	146634	146665	199345	199376	F
31	149646	149677	197175	197206	F
31	150167	150198	153297	153328	F
31	165042	165073	233272	233303	F
31	168777	168808	199191	199222	F
31	232725	232756	233029	233060	F
31	11418	11449	66158	66189	F
31	22058	22089	111949	111980	F
31	33040	33071	154682	154713	F
31	35233	35264	65267	65298	F
31	42728	42759	208204	208235	F
31	47248	47279	165353	165384	F
31	48288	48319	131287	131318	F
31	56615	56646	181008	181039	F
31	56767	56798	66469	66500	F
31	64801	64832	220381	220412	F
31	70340	70371	70374	70405	F
31	89630	89661	223035	223066	F
31	89688	89719	120030	120061	F
31	118661	118692	168867	168898	F
31	118661	118692	200119	200150	F
31	118661	118692	224915	224946	F
31	132433	132464	225430	225461	F
31	146634	146665	208272	208303	F
31	193601	193632	193634	193665	F
31	718	749	3252	3283	F
31	2272	2303	182446	182477	F
31	19987	20018	46794	46825	F
31	20296	20327	227674	227705	F
31	21233	21264	221447	221478	F
31	21262	21293	36242	36273	F
31	21262	21293	126947	126978	F
31	21262	21293	250794	250825	F
31	21566	21597	56858	56889	F
31	22054	22085	150134	150165	F
31	29009	29040	56858	56889	F
31	31703	31734	199345	199376	F
31	33042	33073	208927	208958	F
31	35037	35068	56724	56755	F
31	35081	35112	171557	171588	F
31	36175	36206	222044	222075	F
31	38812	38843	223095	223126	F
31	40283	40314	164700	164731	F
31	43130	43161	131620	131651	F
31	43222	43253	226014	226045	F
31	43704	43735	117039	117070	F
31	45641	45672	208996	209027	F
31	50136	50167	56606	56637	F
31	50136	50167	145542	145573	F
31	62984	63015	63014	63045	F
31	63904	63935	131616	131647	F
31	65733	65764	65758	65789	F
31	82502	82533	113884	113915	F
31	83235	83266	215755	215786	F
31	86013	86044	131617	131648	F
31	87930	87961	178220	178251	F
31	87986	88017	169463	169494	F
31	89017	89048	199345	199376	F
31	90825	90856	224355	224386	F
31	94639	94670	146631	146662	F
31	94639	94670	192356	192387	F
31	100031	100062	155963	155994	F
31	107540	107571	216700	216731	F
31	113959	113990	220371	220402	F
31	124483	124514	140891	140922	F
31	126714	126745	164860	164891	F
31	126947	126978	250794	250825	F
31	127578	127609	185144	185175	F
31	127705	127736	212653	212684	F
31	132608	132639	236392	236423	F
31	146636	146667	216629	216660	F
31	155386	155417	178220	178251	F
31	164995	165026	233239	233270	F
31	165042	165073	175804	175835	F
31	171563	171594	233239	233270	F
31	175728	175759	216700	216731	F
31	178879	178910	222044	222075	F
31	181406	181437	209576	209607	F
31	210334	210365	215828	215859	F
31	1056	1087	36251	36282	F
31	2806	2837	112306	112337	F
31	2832	2863	51385	51416	F
31	9555	9586	226431	226462	F
31	11570	11601	164700	164731	F
31	21261	21292	138008	138039	F
31	21722	21753	56828	56859	F
31	21723	21754	224349	224380	F
31	21725	21756	166086	166117	F
31	22056	22087	57423	57454	F
31	29852	29883	120064	120095	F
31	29854	29885	128071	128102	F
31	30549	30580	215752	215783	F
31	30695	30726	43404	43435	F
31	30698	30729	82537	82568	F
31	30884	30915	95731	95762	F
31	31701	31732	127578	127609	F
31	31703	31734	208272	208303	F
31	33081	33112	95731	95762	F
31	34766	34797	149646	149677	F
31	36096	36127	175611	175642	F
31	36097	36128	172396	172427	F
31	36510	36541	98940	98971	F
31	38511	38542	107228	107259	F
31	38816	38847	43283	43314	F
31	43125	43156	86011	86042	F
31	43222	43253	217109	217140	F
31	43225	43256	86140	86171	F
31	43404	43435	64593	64624	F
31	45851	45882	223037	223068	F
31	46122	46153	170902	170933	F
31	50143	50174	168351	168382	F
31	51385	51416	166117	166148	F
31	52698	52729	107540	107571	F
31	52698	52729	175728	175759	F
31	53086	53117	117792	117823	F
31	56266	56297	197001	197032	F
31	56271	56302	161127	161158	F
31	56833	56864	177842	177873	F
31	57227	57258	215828	215859	F
31	57243	57274	132444	132475	F
31	57279	57310	165897	165928	F
31	57422	57453	202564	202595	F
31	59216	59247	237732	237763	F
31	60137	60168	224349	224380	F
31	60285	60316	250799	250830	F
31	64045	64076	155004	155035	F
31	64961	64992	86141	86172	F
31	64961	64992	87621	87652	F
31	65491	65522	65533	65564	F
31	65754	65785	175617	175648	F
31	66441	66472	233891	233922	F
31	68095	68126	137894	137925	F
31	68102	68133	94639	94670	F
31	68102	68133	112119	112150	F
31	72048	72079	124013	124044	F
31	74582	74613	77301	77332	F
31	75137	75168	75179	75210	F
31	76432	76463	97745	97776	F
31	76499	76530	97790	97821	F
31	77849	77880	120064	120095	F
31	77851	77882	128071	128102	F
31	79281	79312	127906	127937	F
31	79305	79336	196997	197028	F
31	82499	82530	196265	196296	F
31	82961	82992	205520	205551	F
31	83490	83521	113997	114028	F
31	86141	86172	224895	224926	F
31	87840	87871	110348	110379	F
31	89014	89045	163804	163835	F
31	89018	89049	230427	230458	F
31	89314	89345	178220	178251	F
31	90643	90674	181359	181390	F
31	90796	90827	162605	162636	F
31	90796	90827	250167	250198	F
31	98485	98516	213427	213458	F
31	98647	98678	127906	127937	F
31	98940	98971	101761	101792	F
31	99010	99041	155165	155196	F
31	102303	102334	226016	226047	F
31	109034	109065	183568	183599	F
31	109169	109200	208272	208303	F
31	109174	109205	216632	216663	F
31	110274	110305	112120	112151	F
31	111949	111980	112010	112041	F
31	112122	112153	199345	199376	F
31	112718	112749	216993	217024	F
31	113884	113915	217113	217144	F
31	113987	114018	163462	163493	F
31	126916	126947	126989	127020	F
31	127572	127603	225438	225469	F
31	127577	127608	163804	163835	F
31	127904	127935	197001	197032	F
31	131190	131221	216994	217025	F
31	131190	131221	227680	227711	F
31	138874	138905	197047	197078	F
31	143890	143921	165037	165068	F
31	143968	143999	185106	185137	F
31	146631	146662	188737	188768	F
31	147806	147837	171579	171610	F
31	153292	153323	165019	165050	F
31	154122	154153	166036	166067	F
31	161736	161767	196995	197026	F
31	164006	164037	164792	164823	F
31	164858	164889	168351	168382	F
31	165694	165725	224349	224380	F
31	165897	165928	194086	194117	F
31	165897	165928	201014	201045	F
31	166086	166117	224351	224382	F
31	167663	167694	198986	199017	F
31	168863	168894	175617	175648	F
31	168975	169006	200444	200475	F
31	169174	169205	216700	216731	F
31	172401	172432	205527	205558	F
31	183924	183955	200152	200183	F
31	185146	185177	199345	199376	F
31	188737	188768	192356	192387	F
31	196265	196296	226015	226046	F
31	197106	197137	197109	197140	F
31	199120	199151	236456	236487	F
31	208000	208031	232141	232172	F
31	226430	226461	244734	244765	F
31	1183	1214	164514	164545	P
31	3434	3465	14773	14804	P
31	4180	4211	83351	83382	P
31	23049	23080	43662	43693	P
31	24703	24734	86012	86043	P
31	35885	35916	196098	196129	P
31	42724	42755	113984	114015	P
31	43282	43313	79281	79312	P
31	43662	43693	219968	219999	P
31	56809	56840	60128	60159	P
31	65350	65381	65755	65786	P
31	65755	65786	74532	74563	P
31	65755	65786	122435	122466	P
31	127729	127760	200623	200654	P
31	131608	131639	132359	132390	P
31	171557	171588	233272	233303	P
31	200892	200923	212677	212708	P
31	21262	21293	181008	181039	P
31	30690	30721	192317	192348	P
31	30886	30917	199277	199308	P
31	33083	33114	199277	199308	P
31	38822	38853	161737	161768	P
31	43226	43257	94639	94670	P
31	43282	43313	161124	161155	P
31	47248	47279	120030	120061	P
31	47250	47281	137668	137699	P
31	47250	47281	199864	199895	P
31	64960	64991	112120	112151	P
31	65347	65378	118661	118692	P
31	66493	66524	67320	67351	P
31	74529	74560	118661	118692	P
31	87879	87910	168694	168725	P
31	89016	89047	113882	113913	P
31	89688	89719	165353	165384	P
31	101474	101505	210334	210365	P
31	107609	107640	131185	131216	P
31	114664	114695	172294	172325	P
31	146924	146955	226983	227014	P
31	166036	166067	194091	194122	P
31	166036	166067	201019	201050	P
31	2800	2831	48284	48315	P
31	2832	2863	216700	216731	P
31	4180	4211	222044	222075	P
31	8176	8207	178774	178805	P
31	20296	20327	163516	163547	P
31	21515	21546	22570	22601	P
31	22560	22591	126892	126923	P
31	24704	24735	131615	131646	P
31	30549	30580	164863	164894	P
31	31702	31733	113882	113913	P
31	35081	35112	165042	165073	P
31	35839	35870	143663	143694	P
31	36243	36274	64600	64631	P
31	42585	42616	79279	79310	P
31	43085	43116	236392	236423	P
31	43704	43735	56858	56889	P
31	45608	45639	208207	208238	P
31	47876	47907	149643	149674	P
31	51351	51382	89633	89664	P
31	52699	52730	149218	149249	P
31	56267	56298	102046	102077	P
31	56615	56646	250794	250825	P
31	57227	57258	131533	131564	P
31	57279	57310	216994	217025	P
31	60179	60210	162605	162636	P
31	60284	60315	145547	145578	P
31	64594	64625	83242	83273	P
31	64958	64989	208272	208303	P
31	64960	64991	188738	188769	P
31	65901	65932	127577	127608	P
31	66628	66659	216177	216208	P
31	74017	74048	126788	126819	P
31	87626	87657	94634	94665	P
31	94643	94674	113880	113911	P
31	95725	95756	178220	178251	P
31	95725	95756	242411	242442	P
31	112121	112152	113882	113913	P
31	112131	112162	154379	154410	P
31	126947	126978	181008	181039	P
31	127174	127205	145547	145578	P
31	127578	127609	217112	217143	P
31	131620	131651	132563	132594	P
31	138011	138042	181006	181037	P
31	142814	142845	145151	145182	P
31	146636	146667	199090	199121	P
31	147723	147754	185125	185156	P
31	150137	150168	223035	223066	P
31	165036	165067	233239	233270	P
31	166036	166067	212521	212552	P
31	166117	166148	216700	216731	P
31	171557	171588	175804	175835	P
31	181008	181039	250794	250825	P
31	200974	201005	244739	244770	P
31	208204	208235	251025	251056	P
31	208205	208236	247942	247973	P
31	216178	216209	224347	224378	P
31	1047	1078	126714	126745	P
31	1050	1081	168350	168381	P
31	1550	1581	155379	155410	P
31	2685	2716	51360	51391	P
31	2698	2729	22960	22991	P
31	2832	2863	52698	52729	P
31	10996	11027	48302	48333	P
31	11393	11424	244540	244571	P
31	11511	11542	230431	230462	P
31	20125	20156	36244	36275	P
31	20126	20157	60281	60312	P
31	21269	21300	168346	168377	P
31	21566	21597	49358	49389	P
31	24703	24734	57245	57276	P
31	29009	29040	49358	49389	P
31	30075	30106	168430	168461	P
31	30242	30273	181013	181044	P
31	30829	30860	98866	98897	P
31	31702	31733	102303	102334	P
31	33081	33112	208818	208849	P
31	33111	33142	150155	150186	P
31	34904	34935	168351	168382	P
31	36096	36127	178503	178534	P
31	36100	36131	65353	65384	P
31	36242	36273	181008	181039	P
31	36351	36382	208939	208970	P
31	38509	38540	53088	53119	P
31	38816	38847	56267	56298	P
31	38819	38850	196999	197030	P
31	40226	40257	73477	73508	P
31	42525	42556	113748	113779	P
31	42721	42752	163462	163493	P
31	43282	43313	127906	127937	P
31	43292	43323	79301	79332	P
31	43341	43372	112088	112119	P
31	46502	46533	109732	109763	P
31	47114	47145	114595	114626	P
31	47217	47248	169425	169456	P
31	48728	48759	89202	89233	P
31	48789	48820	127572	127603	P
31	49353	49384	196969	197000	P
31	49358	49389	56858	56889	P
31	50136	50167	188067	188098	P
31	50219	50250	64908	64939	P
31	50265	50296	163252	163283	P
31	51385	51416	107540	107571	P
31	51385	51416	175728	175759	P
31	52698	52729	166117	166148	P
31	56616	56647	138008	138039	P
31	56768	56799	224349	224380	P
31	56769	56800	56828	56859	P
31	57292	57323	131177	131208	P
31	59214	59245	209420	209451	P
31	63584	63615	188237	188268	P
31	64602	64633	138008	138039	P
31	64958	64989	199345	199376	P
31	64961	64992	163804	163835	P
31	65912	65943	171423	171454	P
31	68104	68135	102303	102334	P
31	73464	73495	226025	226056	P
31	74009	74040	109732	109763	P
31	74017	74048	137302	137333	P
31	80051	80082	137738	137769	P
31	82500	82531	137903	137934	P
31	83497	83528	127905	127936	P
31	85431	85462	97107	97138	P
31	86011	86042	132568	132599	P
31	86140	86171	109167	109198	P
31	86140	86171	197247	197278	P
31	86340	86371	112303	112334	P
31	86411	86442	197235	197266	P
31	87353	87384	170086	170117	P
31	87931	87962	210334	210365	P
31	87937	87968	220143	220174	P
31	89016	89047	102303	102334	P
31	89017	89048	162233	162264	P
31	94640	94671	224894	224925	P
31	101133	101164	208818	208849	P
31	101977	102008	110151	110182	P
31	102303	102334	146633	146664	P
31	109166	109197	113884	113915	P
31	109166	109197	228391	228422	P
31	110269	110300	181119	181150	P
31	111945	111976	223038	223069	P
31	112122	112153	162233	162264	P
31	112216	112247	165353	165384	P
31	113024	113055	194079	194110	P
31	113884	113915	185143	185174	P
31	113884	113915	188737	188768	P
31	113884	113915	197246	197277	P
31	113938	113969	244911	244942	P
31	114923	114954	165608	165639	P
31	119051	119082	188322	188353	P
31	124936	124967	200205	200236	P
31	126713	126744	127171	127202	P
31	131190	131221	165897	165928	P
31	131861	131892	208217	208248	P
31	132455	132486	236964	236995	P
31	137302	137333	185127	185158	P
31	143890	143921	171562	171593	P
31	145243	145274	170094	170125	P
31	146639	146670	167657	167688	P
31	147806	147837	165020	165051	P
31	150241	150272	172078	172109	P
31	153292	153323	171580	171611	P
31	154128	154159	210979	211010	P
31	155386	155417	220150	220181	P
31	160406	160437	201961	201992	P
31	162610	162641	162983	163014	P
31	165661	165692	166088	166119	P
31	168858	168889	178502	178533	P
31	168974	169005	216170	216201	P
31	169174	169205	216608	216639	P
31	170919	170950	198988	199019	P
31	178381	178412	178453	178484	P
31	180203	180234	225964	225995	P
31	183918	183949	210980	211011	P
31	187497	187528	229645	229676	P
31	194086	194117	216994	217025	P
31	194092	194123	227674	227705	P
31	195971	196002	196719	196750	P
31	201014	201045	216994	217025	P
31	209268	209299	242700	242731	P
31	216624	216655	224895	224926	P
30	197114	197144	247038	247068	C
30	197108	197138	247038	247068	C
30	197120	197150	247038	247068	C
30	714	744	90818	90848	F
30	12418	12448	35840	35870	F
30	19992	20022	237681	237711	F
30	21516	21546	60289	60319	F
30	35840	35870	54594	54624	F
30	36097	36127	168858	168888	F
30	45611	45641	247943	247973	F
30	51017	51047	134907	134937	F
30	57418	57448	112003	112033	F
30	60176	60206	162985	163015	F
30	65901	65931	217113	217143	F
30	66628	66658	224348	224378	F
30	94503	94533	94541	94571	F
30	109763	109793	213115	213145	F
30	122964	122994	132386	132416	F
30	163108	163138	165717	165747	F
30	165702	165732	178457	178487	F
30	167399	167429	196809	196839	F
30	169147	169177	200114	200144	F
30	200666	200696	200825	200855	F
30	9643	9673	170897	170927	F
30	12099	12129	178300	178330	F
30	12418	12448	226326	226356	F
30	20125	20155	168351	168381	F
30	20127	20157	126714	126744	F
30	20773	20803	82533	82563	F
30	20773	20803	164851	164881	F
30	21566	21596	99062	99092	F
30	21609	21639	87607	87637	F
30	21609	21639	132338	132368	F
30	21621	21651	214217	214247	F
30	29009	29039	99062	99092	F
30	29047	29077	216665	216695	F
30	30915	30945	216701	216731	F
30	31701	31731	89015	89045	F
30	34120	34150	34146	34176	F
30	49360	49390	180203	180233	F
30	51359	51389	100035	100065	F
30	60121	60151	60169	60199	F
30	64039	64069	80284	80314	F
30	64600	64630	181007	181037	F
30	64960	64990	113883	113913	F
30	64961	64991	82502	82532	F
30	65753	65783	169147	169177	F
30	70208	70238	70344	70374	F
30	70208	70238	70408	70438	F
30	80250	80280	250306	250336	F
30	82501	82531	102304	102334	F
30	82969	82999	216701	216731	F
30	83320	83350	200330	200360	F
30	87569	87599	134907	134937	F
30	87625	87655	226022	226052	F
30	89015	89045	146632	146662	F
30	89015	89045	192357	192387	F
30	90818	90848	168967	168997	F
30	97104	97134	188316	188346	F
30	98176	98206	197254	197284	F
30	100158	100188	139671	139701	F
30	112123	112153	197250	197280	F
30	112305	112335	166545	166575	F
30	120060	120090	128065	128095	F
30	122811	122841	122899	122929	F
30	126713	126743	168352	168382	F
30	126947	126977	138009	138039	F
30	137895	137925	192350	192380	F
30	163093	163123	178457	178487	F
30	163805	163835	185144	185174	F
30	163805	163835	188738	188768	F
30	166086	166116	168970	169000	F
30	167740	167770	168927	168957	F
30	168862	168892	169147	169177	F
30	185147	185177	197250	197280	F
30	192358	192388	199344	199374	F
30	1050	1080	188061	188091	F
30	1085	1115	168523	168553	F
30	2805	2835	54646	54676	F
30	2807	2837	199353	199383	F
30	12099	12129	56706	56736	F
30	20125	20155	164858	164888	F
30	22056	22086	112008	112038	F
30	22577	22607	162196	162226	F
30	22913	22943	80288	80318	F
30	23246	23276	146872	146902	F
30	30781	30811	236422	236452	F
30	31701	31731	163805	163835	F
30	34766	34796	183919	183949	F
30	34772	34802	197181	197211	F
30	36102	36132	65754	65784	F
30	36102	36132	169148	169178	F
30	36246	36276	60284	60314	F
30	36250	36280	240670	240700	F
30	40227	40257	86136	86166	F
30	42585	42615	43284	43314	F
30	43088	43118	46118	46148	F
30	43128	43158	63906	63936	F
30	43224	43254	113882	113912	F
30	43225	43255	196267	196297	F
30	46111	46141	60205	60235	F
30	46118	46148	113308	113338	F
30	46118	46148	148816	148846	F
30	49360	49390	117041	117071	F
30	50144	50174	126713	126743	F
30	51059	51089	124968	124998	F
30	51068	51098	56864	56894	F
30	51349	51379	138111	138141	F
30	51385	51415	149219	149249	F
30	53848	53878	218251	218281	F
30	54652	54682	56271	56301	F
30	56269	56299	79282	79312	F
30	56269	56299	98648	98678	F
30	56270	56300	197260	197290	F
30	56611	56641	145547	145577	F
30	57285	57315	210986	211016	F
30	57425	57455	111949	111979	F
30	60137	60167	168968	168998	F
30	60298	60328	126892	126922	F
30	63905	63935	86013	86043	F
30	64959	64989	196266	196296	F
30	64961	64991	217113	217143	F
30	65829	65859	197106	197136	F
30	65900	65930	113883	113913	F
30	66418	66448	66520	66550	F
30	66472	66502	145288	145318	F
30	66472	66502	145418	145448	F
30	66629	66659	168968	168998	F
30	68103	68133	89015	89045	F
30	74017	74047	74959	74989	F
30	74605	74635	138110	138140	F
30	79284	79314	98650	98680	F
30	82204	82234	82234	82264	F
30	82268	82298	82322	82352	F
30	84593	84623	84729	84759	F
30	86343	86373	171542	171572	F
30	86892	86922	87208	87238	F
30	87220	87250	124277	124307	F
30	89300	89330	223035	223065	F
30	90737	90767	110537	110567	F
30	95733	95763	209039	209069	F
30	97119	97149	131531	131561	F
30	97119	97149	178219	178249	F
30	98364	98394	113815	113845	F
30	98864	98894	209423	209453	F
30	99062	99092	225966	225996	F
30	99422	99452	140894	140924	F
30	100437	100467	229603	229633	F
30	101526	101556	172078	172108	F
30	102871	102901	168703	168733	F
30	112089	112119	126713	126743	F
30	112120	112150	163805	163835	F
30	112719	112749	200146	200176	F
30	112720	112750	183919	183949	F
30	112726	112756	197181	197211	F
30	113019	113049	236391	236421	F
30	119043	119073	143970	144000	F
30	120064	120094	125114	125144	F
30	120119	120149	120156	120186	F
30	127578	127608	188738	188768	F
30	127621	127651	127648	127678	F
30	131582	131612	165745	165775	F
30	131766	131796	200018	200048	F
30	133014	133044	134000	134030	F
30	137897	137927	146627	146657	F
30	138867	138897	196998	197028	F
30	151794	151824	151834	151864	F
30	163238	163268	163250	163280	F
30	163255	163285	242694	242724	F
30	163284	163314	163289	163319	F
30	164794	164824	225439	225469	F
30	165694	165724	168968	168998	F
30	166538	166568	244910	244940	F
30	167566	167596	248581	248611	F
30	175616	175646	200114	200144	F
30	176168	176198	176261	176291	F
30	181183	181213	181212	181242	F
30	183125	183155	248664	248694	F
30	188741	188771	197250	197280	F
30	192359	192389	208272	208302	F
30	209418	209448	249350	249380	F
30	654	684	168942	168972	F
30	654	684	200405	200435	F
30	715	745	60137	60167	F
30	715	745	66629	66659	F
30	715	745	165694	165724	F
30	867	897	216479	216509	F
30	867	897	216512	216542	F
30	905	935	185134	185164	F
30	1050	1080	34905	34935	F
30	1553	1583	112306	112336	F
30	1554	1584	31711	31741	F
30	1563	1593	100036	100066	F
30	2706	2736	197231	197261	F
30	2832	2862	149219	149249	F
30	3251	3281	166086	166116	F
30	3252	3282	90822	90852	F
30	10088	10118	181467	181497	F
30	10825	10855	10838	10868	F
30	11514	11544	86136	86166	F
30	11664	11694	172477	172507	F
30	14444	14474	102205	102235	F
30	14538	14568	14626	14656	F
30	20121	20151	82536	82566	F
30	20124	20154	145548	145578	F
30	20125	20155	50143	50173	F
30	21221	21251	226831	226861	F
30	21267	21297	60285	60315	F
30	21516	21546	127179	127209	F
30	21566	21596	225966	225996	F
30	21663	21693	56801	56831	F
30	21691	21721	168968	168998	F
30	21722	21752	90818	90848	F
30	21962	21992	46854	46884	F
30	22056	22086	51353	51383	F
30	22056	22086	138115	138145	F
30	22057	22087	215843	215873	F
30	22570	22600	126706	126736	F
30	22574	22604	64039	64069	F
30	22907	22937	181002	181032	F
30	24683	24713	82831	82861	F
30	24704	24734	132568	132598	F
30	28861	28891	208953	208983	F
30	29009	29039	225966	225996	F
30	29680	29710	48294	48324	F
30	29829	29859	225431	225461	F
30	30088	30118	107617	107647	F
30	30686	30716	168675	168705	F
30	30777	30807	126710	126740	F
30	30778	30808	64040	64070	F
30	30836	30866	237732	237762	F
30	30915	30945	107541	107571	F
30	30915	30945	175729	175759	F
30	31701	31731	110274	110304	F
30	31704	31734	230427	230457	F
30	31708	31738	98176	98206	F
30	31711	31741	215840	215870	F
30	31935	31965	242404	242434	F
30	34766	34796	200147	200177	F
30	34903	34933	83236	83266	F
30	34903	34933	139567	139597	F
30	35120	35150	51386	51416	F
30	36103	36133	224912	224942	F
30	36244	36274	126949	126979	F
30	36248	36278	250510	250540	F
30	36880	36910	233208	233238	F
30	40377	40407	172477	172507	F
30	42587	42617	83500	83530	F
30	43087	43117	219458	219488	F
30	43125	43155	108191	108221	F
30	43137	43167	109178	109208	F
30	43224	43254	102303	102333	F
30	43341	43371	240664	240694	F
30	43707	43737	180204	180234	F
30	45608	45638	251022	251052	F
30	45851	45881	89302	89332	F
30	46125	46155	106153	106183	F
30	47182	47212	88581	88611	F
30	47876	47906	170900	170930	F
30	48253	48283	189391	189421	F
30	48281	48311	48299	48329	F
30	48283	48313	223105	223135	F
30	48295	48325	87937	87967	F
30	51060	51090	149645	149675	F
30	51060	51090	225964	225994	F
30	51228	51258	177841	177871	F
30	51351	51381	74608	74638	F
30	51576	51606	223877	223907	F
30	52519	52549	117795	117825	F
30	52521	52551	53091	53121	F
30	54652	54682	79284	79314	F
30	54652	54682	197006	197036	F
30	56608	56638	236415	236445	F
30	56770	56800	145288	145318	F
30	56770	56800	145418	145448	F
30	56770	56800	165667	165697	F
30	56829	56859	60137	60167	F
30	56829	56859	66629	66659	F
30	56829	56859	165694	165724	F
30	56833	56863	166088	166118	F
30	56851	56881	135959	135989	F
30	56858	56888	225966	225996	F
30	57043	57073	156042	156072	F
30	57228	57258	143968	143998	F
30	57230	57260	119043	119073	F
30	57246	57276	232969	232999	F
30	57280	57310	122412	122442	F
30	57425	57455	215844	215874	F
30	59611	59641	83500	83530	F
30	59954	59984	197072	197102	F
30	60205	60235	148809	148839	F
30	60205	60235	194079	194109	F
30	64043	64073	162197	162227	F
30	64595	64625	236416	236446	F
30	64596	64626	82537	82567	F
30	64596	64626	164855	164885	F
30	64910	64940	178777	178807	F
30	64939	64969	178262	178292	F
30	64961	64991	102305	102335	F
30	64968	64998	250940	250970	F
30	65695	65725	246712	246742	F
30	65733	65763	168867	168897	F
30	65733	65763	200119	200149	F
30	65733	65763	224915	224945	F
30	65750	65780	110344	110374	F
30	65758	65788	118661	118691	F
30	65829	65859	197112	197142	F
30	65901	65931	82502	82532	F
30	65906	65936	87626	87656	F
30	66135	66165	80235	80265	F
30	66633	66663	229255	229285	F
30	67555	67585	87993	88023	F
30	68103	68133	110274	110304	F
30	68104	68134	116412	116442	F
30	68106	68136	230427	230457	F
30	68158	68188	171722	171752	F
30	80280	80310	126706	126736	F
30	80287	80317	94707	94737	F
30	80943	80973	123260	123290	F
30	82263	82293	196331	196361	F
30	82507	82537	87626	87656	F
30	82509	82539	217120	217150	F
30	82513	82543	155165	155195	F
30	82969	82999	107541	107571	F
30	82969	82999	175729	175759	F
30	83133	83163	170895	170925	F
30	83235	83265	139566	139596	F
30	84596	84626	175431	175461	F
30	85424	85454	100433	100463	F
30	86003	86033	114338	114368	F
30	86140	86170	102304	102334	F
30	86405	86435	164825	164855	F
30	86406	86436	232131	232161	F
30	87463	87493	148028	148058	F
30	87501	87531	164861	164891	F
30	87786	87816	137303	137333	F
30	87841	87871	205528	205558	F
30	88582	88612	150271	150301	F
30	89209	89239	199284	199314	F
30	89300	89330	89630	89660	F
30	89687	89717	112215	112245	F
30	89687	89717	137669	137699	F
30	89687	89717	199865	199895	F
30	90823	90853	166088	166118	F
30	94423	94453	94465	94495	F
30	94643	94673	116414	116444	F
30	94916	94946	141409	141439	F
30	95772	95802	161221	161251	F
30	97116	97146	213462	213492	F
30	98174	98204	101230	101260	F
30	98943	98973	217450	217480	F
30	101232	101262	197254	197284	F
30	101769	101799	217455	217485	F
30	102038	102068	154673	154703	F
30	102101	102131	112121	112151	F
30	103352	103382	176007	176037	F
30	105033	105063	238636	238666	F
30	107615	107645	163521	163551	F
30	109170	109200	230427	230457	F
30	110274	110304	146632	146662	F
30	110274	110304	192357	192387	F
30	110278	110308	216629	216659	F
30	110346	110376	216698	216728	F
30	110349	110379	172402	172432	F
30	111946	111976	209299	209329	F
30	112090	112120	168353	168383	F
30	112120	112150	127578	127608	F
30	113017	113047	197174	197204	F
30	113884	113914	196268	196298	F
30	113967	113997	210817	210847	F
30	117042	117072	180204	180234	F
30	117952	117982	140115	140145	F
30	119043	119073	215831	215861	F
30	120030	120060	199866	199896	F
30	122418	122448	232731	232761	F
30	122633	122663	250841	250871	F
30	126404	126434	236390	236420	F
30	126405	126435	181357	181387	F
30	126711	126741	145548	145578	F
30	126956	126986	127179	127209	F
30	127037	127067	127121	127151	F
30	127453	127483	169169	169199	F
30	127567	127597	209245	209275	F
30	130831	130861	237677	237707	F
30	131615	131645	132445	132475	F
30	131804	131834	244896	244926	F
30	132303	132333	134910	134940	F
30	132600	132630	149640	149670	F
30	137903	137933	192358	192388	F
30	138010	138040	250795	250825	F
30	138293	138323	142860	142890	F
30	140892	140922	185132	185162	F
30	143964	143994	184228	184258	F
30	145547	145577	181004	181034	F
30	146635	146665	230427	230457	F
30	149219	149249	166117	166147	F
30	149219	149249	216608	216638	F
30	149645	149675	200146	200176	F
30	152073	152103	154132	154162	F
30	154996	155026	236416	236446	F
30	155002	155032	162197	162227	F
30	161124	161154	197003	197033	F
30	161133	161163	213611	213641	F
30	161770	161800	178568	178598	F
30	162618	162648	250180	250210	F
30	163085	163115	168968	168998	F
30	163239	163269	242690	242720	F
30	163805	163835	197247	197277	F
30	164830	164860	226028	226058	F
30	164994	165024	171562	171592	F
30	168858	168888	172396	172426	F
30	168968	168998	224349	224379	F
30	169414	169444	198935	198965	F
30	175618	175648	224912	224942	F
30	183897	183927	245474	245504	F
30	186270	186300	196163	196193	F
30	196962	196992	225964	225994	F
30	197250	197280	208273	208303	F
30	197250	197280	230427	230457	F
30	199278	199308	208817	208847	F
30	199346	199376	230427	230457	F
30	199347	199377	216629	216659	F
30	200055	200085	216911	216941	F
30	209249	209279	232962	232992	F
30	209302	209332	215844	215874	F
30	209532	209562	236074	236104	F
30	210834	210864	226896	226926	F
30	213140	213170	213431	213461	F
30	213195	213225	213319	213349	F
30	213263	213293	213431	213461	F
30	214166	214196	236193	236223	F
30	216784	216814	249393	249423	F
30	216814	216844	244702	244732	F
30	714	744	165667	165697	P
30	21263	21293	64601	64631	P
30	30915	30945	51385	51415	P
30	35840	35870	101589	101619	P
30	47253	47283	112212	112242	P
30	51385	51415	82969	82999	P
30	59214	59244	98862	98892	P
30	89608	89638	102495	102525	P
30	122840	122870	131570	131600	P
30	131538	131568	184227	184257	P
30	137784	137814	233121	233151	P
30	199278	199308	209039	209069	P
30	684	714	95770	95800	P
30	696	726	178865	178895	P
30	2689	2719	100033	100063	P
30	2800	2830	89311	89341	P
30	9643	9673	163267	163297	P
30	14181	14211	205457	205487	P
30	19936	19966	68089	68119	P
30	21512	21542	64039	64069	P
30	21951	21981	39375	39405	P
30	22570	22600	127179	127209	P
30	26611	26641	172082	172112	P
30	30915	30945	216608	216638	P
30	31701	31731	64961	64991	P
30	31701	31731	65901	65931	P
30	31701	31731	226018	226048	P
30	34903	34933	164860	164890	P
30	35279	35309	208923	208953	P
30	38509	38539	52519	52549	P
30	38510	38540	117794	117824	P
30	42587	42617	127903	127933	P
30	42731	42761	45609	45639	P
30	43223	43253	89018	89048	P
30	43223	43253	199346	199376	P
30	43284	43314	197002	197032	P
30	46117	46147	236391	236421	P
30	48289	48319	210335	210365	P
30	56614	56644	126949	126979	P
30	57285	57315	154122	154152	P
30	60205	60235	82257	82287	P
30	60205	60235	113025	113055	P
30	64600	64630	126949	126979	P
30	64961	64991	146632	146662	P
30	64961	64991	192357	192387	P
30	65287	65317	167741	167771	P
30	65353	65383	169147	169177	P
30	65798	65828	141649	141679	P
30	82969	82999	216608	216638	P
30	87550	87580	162125	162155	P
30	87625	87655	89011	89041	P
30	89304	89334	146642	146672	P
30	90800	90830	162985	163015	P
30	100158	100188	140808	140838	P
30	101589	101619	226326	226356	P
30	126715	126745	139566	139596	P
30	127591	127621	149640	149670	P
30	131606	131636	132475	132505	P
30	131606	131636	171095	171125	P
30	142864	142894	192347	192377	P
30	146632	146662	226018	226048	P
30	146633	146663	196267	196297	P
30	160809	160839	214067	214097	P
30	163805	163835	217113	217143	P
30	165667	165697	168967	168997	P
30	192357	192387	226018	226048	P
30	196267	196297	208271	208301	P
30	432	462	195906	195936	P
30	654	684	127547	127577	P
30	2800	2830	131284	131314	P
30	2804	2834	86340	86370	P
30	3038	3068	216103	216133	P
30	11571	11601	43407	43437	P
30	12476	12506	102042	102072	P
30	21231	21261	56644	56674	P
30	21267	21297	145547	145577	P
30	21510	21540	94706	94736	P
30	22057	22087	223036	223066	P
30	22607	22637	119057	119087	P
30	24704	24734	63904	63934	P
30	31481	31511	188313	188343	P
30	31708	31738	199088	199118	P
30	34887	34917	101758	101788	P
30	34903	34933	126714	126744	P
30	36134	36164	127646	127676	P
30	36246	36276	145548	145578	P
30	40228	40258	110278	110308	P
30	40284	40314	43407	43437	P
30	42585	42615	161123	161153	P
30	42730	42760	251024	251054	P
30	43223	43253	68106	68136	P
30	43223	43253	112123	112153	P
30	43223	43253	185147	185177	P
30	43223	43253	208273	208303	P
30	43224	43254	230426	230456	P
30	43281	43311	54651	54681	P
30	43288	43318	138867	138897	P
30	46118	46148	132606	132636	P
30	47876	47906	197173	197203	P
30	48689	48719	86891	86921	P
30	48789	48819	164794	164824	P
30	48797	48827	132434	132464	P
30	49359	49389	99062	99092	P
30	51032	51062	232873	232903	P
30	51352	51382	223038	223068	P
30	56611	56641	60285	60315	P
30	56851	56881	178931	178961	P
30	57228	57258	178221	178251	P
30	57279	57309	183919	183949	P
30	59898	59928	221397	221427	P
30	60281	60311	126714	126744	P
30	63906	63936	132566	132596	P
30	64601	64631	250795	250825	P
30	64961	64991	68103	68133	P
30	64961	64991	109167	109197	P
30	64961	64991	185144	185174	P
30	64961	64991	197247	197277	P
30	64962	64992	119274	119304	P
30	66463	66493	166092	166122	P
30	66465	66495	178455	178485	P
30	68103	68133	226018	226048	P
30	71629	71659	193501	193531	P
30	79281	79311	83497	83527	P
30	82501	82531	230425	230455	P
30	83234	83264	126716	126746	P
30	83241	83271	164855	164885	P
30	83497	83527	138872	138902	P
30	83500	83530	161121	161151	P
30	86140	86170	216626	216656	P
30	87544	87574	183123	183153	P
30	87584	87614	232873	232903	P
30	89300	89330	150138	150168	P
30	89305	89335	112306	112336	P
30	95733	95763	199278	199308	P
30	97119	97149	143970	144000	P
30	97744	97774	211199	211229	P
30	99977	100007	136134	136164	P
30	102304	102334	109168	109198	P
30	107226	107256	117795	117825	P
30	109169	109199	196266	196296	P
30	112300	112330	140876	140906	P
30	112719	112749	122412	122442	P
30	113882	113912	199345	199375	P
30	113884	113914	208270	208300	P
30	113891	113921	137895	137925	P
30	119043	119073	131531	131561	P
30	119043	119073	178219	178249	P
30	120064	120094	224947	224977	P
30	132315	132345	232873	232903	P
30	139419	139449	216043	216073	P
30	139566	139596	164861	164891	P
30	139568	139598	168352	168382	P
30	143665	143695	226324	226354	P
30	147501	147531	244735	244765	P
30	159897	159927	170912	170942	P
30	161681	161711	177840	177870	P
30	167658	167688	199350	199380	P
30	175394	175424	200955	200985	P
30	178499	178529	200114	200144	P
30	188579	188609	189711	189741	P
30	197857	197887	204727	204757	P
30	199345	199375	226016	226046	P
30	212609	212639	212698	212728	P
30	219459	219489	236390	236420	P
30	439	469	83495	83525	P
30	439	469	223097	223127	P
30	654	684	65273	65303	P
30	697	727	216057	216087	P
30	714	744	163058	163088	P
30	905	935	126782	126812	P
30	1054	1084	94702	94732	P
30	1055	1085	11393	11423	P
30	1057	1087	82533	82563	P
30	1078	1108	170091	170121	P
30	1551	1581	199088	199118	P
30	2687	2717	150142	150172	P
30	2690	2720	155964	155994	P
30	2800	2830	155383	155413	P
30	2801	2831	171542	171572	P
30	2802	2832	123268	123298	P
30	2807	2837	167655	167685	P
30	2832	2862	30915	30945	P
30	2832	2862	82969	82999	P
30	4671	4701	164025	164055	P
30	8175	8205	64909	64939	P
30	16315	16345	87325	87355	P
30	17278	17308	86003	86033	P
30	19938	19968	142084	142114	P
30	20127	20157	34903	34933	P
30	20128	20158	139566	139596	P
30	20593	20623	22873	22903	P
30	20594	20624	22830	22860	P
30	20775	20805	40286	40316	P
30	21516	21546	126706	126736	P
30	21663	21693	21691	21721	P
30	21663	21693	163085	163115	P
30	21722	21752	145288	145318	P
30	21722	21752	145418	145448	P
30	21722	21752	165667	165697	P
30	22907	22937	126954	126984	P
30	22908	22938	34908	34938	P
30	23295	23325	217213	217243	P
30	24704	24734	43126	43156	P
30	30696	30726	83243	83273	P
30	30915	30945	166117	166147	P
30	31703	31733	196266	196296	P
30	31708	31738	143526	143556	P
30	34766	34796	122411	122441	P
30	34825	34855	112161	112191	P
30	35120	35150	52698	52728	P
30	36103	36133	74533	74563	P
30	36251	36281	164852	164882	P
30	36511	36541	236890	236920	P
30	37116	37146	132863	132893	P
30	38816	38846	79281	79311	P
30	39636	39666	89301	89331	P
30	40287	40317	138078	138108	P
30	42582	42612	54651	54681	P
30	42731	42761	247941	247971	P
30	43094	43124	149640	149670	P
30	43140	43170	122930	122960	P
30	43219	43249	98176	98206	P
30	43223	43253	109170	109200	P
30	43223	43253	188741	188771	P
30	43280	43310	197261	197291	P
30	43404	43434	192313	192343	P
30	43705	43735	99062	99092	P
30	45641	45671	233891	233921	P
30	45853	45883	150134	150164	P
30	46112	46142	82256	82286	P
30	46119	46149	197174	197204	P
30	46124	46154	149640	149670	P
30	46559	46589	208925	208955	P
30	46746	46776	225971	226001	P
30	47105	47135	236020	236050	P
30	47209	47239	137734	137764	P
30	47211	47241	136134	136164	P
30	47876	47906	163264	163294	P
30	48246	48276	185156	185186	P
30	48285	48315	208256	208286	P
30	48678	48708	124275	124305	P
30	50146	50176	139566	139596	P
30	50316	50346	114921	114951	P
30	51355	51385	89300	89330	P
30	51386	51416	155441	155471	P
30	53069	53099	147494	147524	P
30	54645	54675	89307	89337	P
30	56106	56136	56176	56206	P
30	56769	56799	166084	166114	P
30	56770	56800	90818	90848	P
30	56801	56831	168968	168998	P
30	57230	57260	97119	97149	P
30	57235	57265	213460	213490	P
30	57246	57276	135971	136001	P
30	57246	57276	162075	162105	P
30	57278	57308	236391	236421	P
30	57280	57310	112719	112749	P
30	57285	57315	200141	200171	P
30	60282	60312	168352	168382	P
30	60285	60315	64597	64627	P
30	60285	60315	181004	181034	P
30	64039	64069	126952	126982	P
30	64728	64758	89320	89350	P
30	65350	65380	65731	65761	P
30	65357	65387	172396	172426	P
30	65733	65763	74530	74560	P
30	65733	65763	122433	122463	P
30	65754	65784	178498	178528	P
30	65779	65809	164020	164050	P
30	65901	65931	94640	94670	P
30	65901	65931	146632	146662	P
30	65901	65931	192357	192387	P
30	67450	67480	89386	89416	P
30	68032	68062	87990	88020	P
30	73471	73501	250934	250964	P
30	73472	73502	82502	82532	P
30	74021	74051	178061	178091	P
30	74533	74563	175618	175648	P
30	74608	74638	89634	89664	P
30	77761	77791	155422	155452	P
30	79283	79313	223097	223127	P
30	80280	80310	127179	127209	P
30	80594	80624	188725	188755	P
30	82501	82531	199344	199374	P
30	82969	82999	166117	166147	P
30	83133	83163	200150	200180	P
30	83234	83264	94710	94740	P
30	86337	86367	98179	98209	P
30	86340	86370	166544	166574	P
30	86411	86441	112109	112139	P
30	87497	87527	127380	127410	P
30	87626	87656	110269	110299	P
30	87626	87656	112115	112145	P
30	88153	88183	223038	223068	P
30	89017	89047	196266	196296	P
30	97119	97149	215831	215861	P
30	98182	98212	102044	102074	P
30	98602	98632	200014	200044	P
30	98860	98890	237732	237762	P
30	98965	98995	131805	131835	P
30	99011	99041	153290	153320	P
30	99057	99087	178929	178959	P
30	99994	100024	198935	198965	P
30	100433	100463	217227	217257	P
30	101762	101792	236890	236920	P
30	101939	101969	206851	206881	P
30	102303	102333	199345	199375	P
30	102304	102334	192358	192388	P
30	102305	102335	110274	110304	P
30	102310	102340	137897	137927	P
[truncated: 82 more rows]

## Sheet: Table S2.9
Table S2.9 The tandem repeats identified in contig 1 of Thuja sutchuenensis
Indices	Period Size	Copy Number	Consensus Size	Percent Matches	Percent Indels	Score	A	C	G	T	Entropy (0-2)
2751-2799	23	2	25	88	11	75	38	30	12	18	1.87
3211-3247	17	2.2	17	100	0	74	43	5	40	10	1.63
7019-7050	16	2	16	100	0	64	43	25	12	18	1.85
7584-7636	21	2.5	20	93	6	88	3	43	11	41	1.58
7551-7603	15	3.6	15	94	2	90	7	33	11	47	1.68
11598-11676	39	2	39	100	0	158	17	32	25	24	1.97
12994-13031	19	2	19	94	0	67	34	5	36	23	1.78
13044-13113	33	2	35	86	10	99	14	31	14	40	1.86
13953-13993	13	3.2	13	92	0	73	41	17	17	24	1.89
14478-14526	25	2	25	100	0	98	12	28	40	18	1.86
23455-23539	43	2	43	95	0	152	36	18	27	17	1.94
31536-31568	6	5.5	6	100	0	66	15	0	69	15	1.19
31671-31710	21	2	20	90	5	62	25	20	32	22	1.98
34461-34529	36	1.9	36	96	0	129	28	20	27	23	1.99
34536-34560	13	1.9	13	100	0	50	40	24	20	16	1.91
35574-35602	14	2.1	14	100	0	58	55	13	10	20	1.68
35599-35760	76	2.2	76	87	7	242	22	33	22	20	1.97
35621-35764	76	1.9	74	94	2	252	21	33	24	20	1.97
35786-35951	86	1.9	89	95	5	302	24	15	33	25	1.95
36818-36852	18	2	18	88	5	54	34	11	34	20	1.88
38916-38975	22	2.7	22	89	2	84	30	16	35	18	1.93
41083-41107	12	2.1	12	100	0	50	32	40	12	16	1.84
Indices	Period	Copy	Consensus	Percent	Percent	Score	A	C	G	T	Entropy
	Size	Number	Size	Matches	Indels						(0-2)
42418-42454	19	1.9	19	88	0	56	27	16	29	27	1.97
43636-43700	32	2	32	100	0	130	9	21	20	49	1.76
48644-48719	38	2	38	100	0	152	31	21	23	23	1.98
50566-50605	17	2.4	17	100	0	80	12	40	30	17	1.86
50904-50951	24	2	25	91	4	80	31	33	2	33	1.7
51675-51714	15	2.7	15	84	0	53	12	12	52	22	1.72
53826-53856	13	2.4	13	94	0	53	19	22	32	25	1.97
53861-53896	17	2.1	17	94	0	63	27	16	30	25	1.97
54278-54349	26	2.8	26	93	0	117	23	33	16	26	1.96
55012-55048	18	2.1	18	89	0	56	24	29	18	27	1.98
57441-57477	17	2.1	18	95	5	67	18	37	10	32	1.86
57713-57763	26	2	26	100	0	102	23	27	27	21	1.99
64603-64645	17	2.5	17	88	0	59	34	32	25	6	1.83
64639-64694	23	2.4	23	100	0	112	28	32	21	17	1.96
64639-64712	23	3.1	23	90	3	85	28	31	22	17	1.97
65159-65189	15	2.1	15	93	0	53	22	16	32	29	1.95
66184-66250	27	2.5	27	100	0	134	19	43	19	17	1.89
66944-66981	15	2.5	15	100	0	76	36	26	15	21	1.93
67549-67598	17	3	16	78	18	57	28	30	24	18	1.97
67805-67846	20	2	21	95	4	77	19	38	21	21	1.94
68066-68095	14	2.1	14	93	0	51	16	40	26	16	1.9
72761-72806	22	2	23	88	12	69	23	15	36	23	1.93
Indices	Period	Copy	Consensus	Percent	Percent	Score	A	C	G	T	Entropy
	Size	Number	Size	Matches	Indels						(0-2)
73562-73660	43	2.5	37	82	17	144	23	23	33	20	1.97
73577-73660	43	2	43	100	0	168	23	22	33	20	1.97
76365-76413	23	2	25	88	11	75	38	30	12	18	1.87
76825-76861	17	2.2	17	100	0	74	43	5	40	10	1.63
90668-90717	24	2.1	24	84	0	64	22	4	46	28	1.7
91219-91268	23	2.2	23	96	3	93	16	22	34	28	1.95
91308-91347	20	2	21	90	5	64	25	32	17	25	1.97
91674-91719	23	2	23	95	0	83	23	39	23	13	1.9
93266-93309	22	2	22	100	0	88	18	27	27	27	1.98
94808-94863	27	2.1	27	100	0	112	23	14	21	41	1.89
101197-101226	15	2	15	100	0	60	33	6	33	26	1.83
102713-102903	91	2.1	90	95	0	337	28	16	27	27	1.97
106909-106940	16	2	16	93	0	55	37	6	34	21	1.79
107891-107930	18	2.2	18	95	0	71	50	12	32	5	1.62
111981-112006	6	4.3	6	100	0	52	19	65	0	15	1.27
114162-114227	18	3.5	18	71	18	62	30	22	24	22	1.99
120854-120905	17	2.8	19	82	14	72	23	30	15	30	1.95
131536-131657	40	3.1	39	94	4	217	22	31	18	28	1.97
134795-134853	31	1.9	32	86	6	86	23	15	30	30	1.95
134939-134973	5	7	5	100	0	70	20	60	0	20	1.37
134979-135022	5	8.8	5	92	7	72	20	2	56	20	1.52
138492-138526	17	2.1	17	94	0	61	22	28	11	37	1.89
Indices	Period	Copy	Consensus	Percent	Percent	Score	A	C	G	T	Entropy
	Size	Number	Size	Matches	Indels						(0-2)
138959-138996	19	2	19	100	0	76	21	42	21	15	1.89
139217-139256	20	2	20	100	0	80	25	15	30	30	1.95
140104-140157	26	2.1	25	82	3	63	20	7	53	18	1.68
141085-141134	24	2.1	24	100	0	100	16	38	26	20	1.92
141262-141308	23	2	23	100	0	94	21	21	31	25	1.98
141471-141525	17	3.1	18	89	5	85	29	21	27	21	1.99
142647-142679	17	1.9	17	93	0	57	21	30	18	30	1.97
142648-142687	17	2.4	17	86	0	53	22	32	17	27	1.96
142770-142800	6	5.2	6	100	0	62	16	67	0	16	1.23
144005-144045	18	2.3	18	91	0	64	29	21	26	21	1.99
146645-146671	10	2.7	10	100	0	54	37	18	11	33	1.86
149252-149304	24	2.2	25	86	10	83	22	33	16	26	1.96
154255-154314	30	2	30	100	0	120	26	23	23	26	2
156749-156786	18	2.1	18	95	0	67	26	21	28	23	1.99
156841-156873	16	2.1	16	94	0	57	21	30	15	33	1.94
157663-157711	15	3.3	15	88	8	73	20	26	12	40	1.87
157669-157718	15	3.4	14	86	8	64	20	20	10	50	1.76
157764-157841	19	4.1	19	100	0	156	30	32	11	25	1.91
158743-158777	18	1.9	18	100	0	70	25	5	45	22	1.74
159045-159074	16	1.9	15	93	6	51	26	46	20	6	1.75
163373-163437	32	2	32	96	0	121	26	24	21	27	1.99
164337-164361	6	4.2	6	100	0	50	16	68	0	16	1.22
Indices	Period	Copy	Consensus	Percent	Percent	Score	A	C	G	T	Entropy
	Size	Number	Size	Matches	Indels						(0-2)
165703-165748	15	3.1	15	75	12	58	23	30	13	32	1.93
168535-168583	23	2	25	88	11	75	38	30	12	18	1.87
168995-169031	17	2.2	17	100	0	74	43	5	40	10	1.63
178811-178873	18	3.3	18	75	12	63	28	23	22	25	1.99
180673-180728	19	3.1	19	84	10	80	25	26	21	26	1.99
180673-180725	17	3	17	91	5	79	26	26	18	28	1.98
181090-181129	21	1.9	21	90	10	64	22	27	17	32	1.96
183077-183107	16	1.9	16	100	0	62	19	35	6	38	1.77
184057-184090	17	2	17	94	0	59	26	26	17	29	1.98
184761-184848	46	1.9	46	92	0	149	29	26	12	31	1.93
185298-185335	18	2.1	18	95	0	67	21	23	34	21	1.97
185417-185447	6	5.2	6	100	0	62	32	32	19	16	1.94
190043-190082	20	2	20	100	0	80	35	20	20	25	1.96
190264-190295	15	2.1	15	94	0	55	56	12	18	12	1.67
190471-190509	18	2.2	18	100	0	78	38	12	28	20	1.89
204432-204509	41	2	40	87	9	117	43	17	12	25	1.85
205942-205976	18	1.9	18	100	0	70	45	20	0	34	1.51
212492-212535	20	2.2	20	95	0	79	18	31	20	29	1.96
212614-212648	16	2.2	16	94	0	61	17	40	8	34	1.8
215184-215231	19	2.5	19	100	0	96	41	25	22	10	1.85
216563-216592	9	3.3	9	90	0	51	13	13	53	20	1.72
217111-217166	17	3	18	80	15	69	30	17	32	19	1.95
Indices	Period	Copy	Consensus	Percent	Percent	Score	A	C	G	T	Entropy
	Size	Number	Size	Matches	Indels						(0-2)
217242-217271	15	2	15	93	0	51	23	20	36	20	1.95
219786-219842	28	2.1	27	86	3	78	31	14	24	29	1.94
227230-227264	6	5.8	6	100	0	70	17	65	0	17	1.27
227270-227306	6	6.2	6	100	0	74	32	18	32	16	1.93
236523-236560	18	2.1	18	100	0	76	36	26	15	21	1.93
237766-237855	17	5	17	75	14	74	34	11	28	25	1.9
238624-238672	17	2.8	18	96	3	91	18	30	16	34	1.93
240972-241037	31	2.2	31	83	5	82	27	34	27	10	1.9
241125-241172	24	2	24	100	0	96	25	29	8	37	1.85
243889-243922	17	2	17	94	0	59	29	17	26	26	1.98
Indices	Period	Copy	Consensus	Percent	Percent	Score	A	C	G	T	Entropy
	Size	Number	Size	Matches	Indels						(0-2)
245579-245603	6	4.2	6	100	0	50	32	32	20	16	1.94
247216-247240	6	4.2	6	100	0	50	0	52	0	48	1
247502-247536	18	2	18	94	5	63	22	22	22	31	1.98
249443-249499	30	2	29	86	10	82	22	19	28	29	1.98
251385-251470	17	5.1	17	100	0	172	29	17	18	34	1.94
253763-253804	23	1.9	23	85	9	61	19	26	16	38	1.92
256337-256428	39	2.5	36	87	10	125	31	15	21	31	1.94
258537-258571	18	1.9	18	94	0	61	28	11	31	28	1.92
260256-260308	17	3.1	17	81	5	70	24	32	15	28	1.95
262286-262355	35	2	35	100	0	140	28	11	22	37	1.89
263347-263413	32	2.1	32	100	0	134	25	20	22	31	1.98
265607-265723	45	2.6	45	95	0	207	26	17	28	27	1.98
266198-266233	18	2	18	88	0	54	27	16	30	25	1.97
268403-268437	17	2.1	17	100	0	70	37	22	11	28	1.89
270274-270304	16	1.9	16	100	0	62	38	9	32	19	1.84
272556-272591	18	2	18	100	0	72	33	22	16	27	1.95
274669-274694	13	2	13	100	0	52	15	38	15	30	1.88
276513-276539	14	1.9	14	100	0	54	29	18	37	14	1.91
278907-278971	26	2.4	28	89	7	98	20	40	3	36	1.68
279226-279260	17	2.1	17	88	0	52	34	11	34	20	1.88
283316-283354	16	2.4	16	95	0	69	15	0	33	51	1.44
283305-283356	4	13	4	87	0	59	15	0	34	50	1.45
Indices	Period	Copy	Consensus	Percent	Percent	Score	A	C	G	T	Entropy
	Size	Number	Size	Matches	Indels						(0-2)
283658-283693	18	2	18	89	10	56	19	38	11	30	1.86
286208-286252	22	2	22	86	0	63	13	37	20	28	1.9
292735-292770	17	2.1	17	100	0	72	27	22	27	22	1.99
297666-297726	30	2	30	96	0	113	29	21	27	21	1.98
298799-298840	20	2	20	86	4	57	4	47	23	23	1.7
299800-299869	18	3.8	18	85	7	86	62	15	7	14	1.51
300002-300031	15	2	15	100	0	60	26	13	20	40	1.89
300770-300804	6	5.8	6	100	0	70	0	48	0	51	1
300811-300846	6	6	6	100	0	72	16	0	83	0	0.65
301984-302049	34	1.9	34	100	0	132	30	18	28	22	1.97
302078-302202	57	2.2	57	98	0	241	31	24	16	28	1.96
313725-313778	16	3.1	16	80	19	72	18	35	7	38	1.79
313733-313770	20	1.9	20	100	0	76	18	31	7	42	1.79
313735-313779	20	2.3	20	92	0	72	20	37	6	35	1.79
314020-314092	37	2	37	83	5	94	26	17	26	30	1.98
314729-314782	17	3	17	83	8	54	18	37	14	29	1.91
314746-314782	17	2.2	17	95	0	65	18	35	16	29	1.93
315296-315325	15	2	15	93	0	51	13	56	13	16	1.67
316195-316300	40	2.5	40	92	6	167	25	37	8	28	1.85
317691-317750	30	2	30	100	0	120	33	20	20	26	1.97
317825-317857	10	3.4	10	95	4	59	9	54	6	30	1.56
318369-318416	22	2.2	22	100	0	96	12	18	31	37	1.88
Indices	Period	Copy	Consensus	Percent	Percent	Score	A	C	G	T	Entropy
	Size	Number	Size	Matches	Indels						(0-2)
318488-318548	21	2.9	21	95	0	113	21	37	4	36	1.75
318659-318707	20	2.5	20	100	0	98	28	22	16	32	1.95
320650-320686	16	2.3	16	100	0	74	29	18	21	29	1.97
322464-322558	45	2.2	45	94	3	167	20	25	22	32	1.97
324106-324138	16	2.1	16	100	0	66	36	12	33	18	1.88
327077-327106	6	5	6	91	0	51	16	70	0	13	1.18
328846-328894	15	3.3	15	91	2	73	20	73	2	4	1.1
329745-329818	24	3	24	88	7	114	28	14	29	27	1.95
331778-331966	34	5.3	34	79	13	191	30	13	28	27	1.94
336040-336122	26	3.1	26	77	18	89	27	19	33	19	1.96
336268-336297	12	2.5	12	94	0	51	33	20	23	23	1.97
336731-336782	27	1.9	27	84	7	70	19	3	48	28	1.66
337545-337586	22	2	21	90	9	68	38	30	9	21	1.85
339043-339073	6	5.2	6	100	0	62	16	19	32	32	1.94
343121-343194	33	2.2	33	97	0	139	29	22	13	33	1.93
347105-347134	13	2.3	13	100	0	60	13	0	73	13	1.1
347596-347633	16	2.4	16	100	0	76	28	10	31	28	1.9
348004-348074	26	2.7	26	80	6	72	33	29	19	16	1.94
348066-348105	19	2.1	19	100	0	80	25	30	35	10	1.88
348161-348221	28	2.2	28	96	0	113	19	18	39	22	1.92
348282-348350	25	2.7	25	97	2	129	31	21	34	11	1.89
348370-348421	24	2.2	24	100	0	104	23	25	28	23	1.99
Indices	Period	Copy	Consensus	Percent	Percent	Score	A	C	G	T	Entropy
	Size	Number	Size	Matches	Indels						(0-2)
348774-348813	17	2.3	18	91	8	73	20	27	22	30	1.98
351144-351188	6	7.2	6	87	7	54	2	55	0	42	1.12
351144-351188	13	3.6	12	82	8	54	2	55	0	42	1.12
351144-351188	19	2.4	19	88	0	63	2	55	0	42	1.12
351206-351257	25	2	25	88	3	77	13	30	23	32	1.93
352559-352592	17	2	17	100	0	68	23	29	17	29	1.97
353441-353499	28	2.1	29	90	3	93	16	42	13	27	1.86
354769-354801	17	1.9	17	100	0	66	18	15	24	42	1.88
354995-355027	17	1.9	17	93	0	57	15	18	24	42	1.88
355260-355301	18	2.4	18	80	4	50	23	30	19	26	1.98
355413-355449	18	2.1	18	100	0	74	27	27	18	27	1.98
355901-355926	13	2	13	100	0	52	53	0	23	23	1.46
358036-358076	19	2.2	19	100	0	82	31	31	21	14	1.94
359469-359505	18	2.1	18	89	0	56	29	18	29	21	1.97
360365-360403	13	3	13	100	0	78	15	30	23	30	1.95
360640-360741	51	2	51	100	0	204	25	25	29	19	1.99
364621-364650	12	2.5	12	94	0	51	3	56	3	36	1.32
365050-365145	14	6.9	14	100	0	192	7	28	35	29	1.84
366866-366924	21	2.8	21	97	2	109	10	47	20	22	1.79
369396-369507	45	2.5	45	100	0	224	27	19	28	24	1.99
372081-372120	20	2	20	100	0	80	25	25	25	25	2
373227-373282	18	3.1	18	100	0	112	26	16	30	26	1.96
Indices	Period	Copy	Consensus	Percent	Percent	Score	A	C	G	T	Entropy
	Size	Number	Size	Matches	Indels						(0-2)
375101-375136	18	2	18	94	0	63	25	30	16	27	1.97
379118-379157	20	2	20	90	4	64	32	0	40	27	1.57
380327-380359	17	1.9	17	93	0	57	48	3	9	39	1.5
385471-385537	24	3	24	71	24	83	31	26	20	20	1.98
385453-385537	42	2	42	100	0	170	30	27	21	21	1.98
385452-385522	18	3.6	18	76	20	79	28	29	18	23	1.98
385509-385651	61	2.3	61	100	0	286	24	30	23	21	1.99
385707-385735	12	2.4	12	100	0	58	34	6	41	17	1.76
386432-386477	23	2	23	95	0	83	2	4	69	23	1.17
390373-390403	15	2.1	15	100	0	62	32	41	6	19	1.77
391687-391716	15	2	15	100	0	60	13	33	0	53	1.4
392021-392056	18	2	18	100	0	72	44	5	22	27	1.75
392019-392061	18	2.6	16	82	13	59	48	4	20	25	1.69
392661-392700	14	2.9	14	92	0	62	12	32	15	40	1.84
393272-393296	6	4.2	6	100	0	50	16	32	20	32	1.94
393303-393334	7	4.7	7	92	7	57	15	0	68	15	1.21
393303-393334	13	2.4	13	94	5	55	15	0	68	15	1.21
397278-397332	18	2.9	19	81	5	67	47	9	21	21	1.78
399120-399181	33	1.9	33	90	3	99	17	16	19	46	1.84
404612-404704	43	2.2	43	100	0	186	18	32	18	31	1.95
405272-405323	26	2	26	100	0	104	26	30	15	26	1.96
406289-406323	7	5	7	100	0	70	42	0	42	14	1.45
Indices	Period	Copy	Consensus	Percent	Percent	Score	A	C	G	T	Entropy
	Size	Number	Size	Matches	Indels						(0-2)
409339-409368	12	2.5	12	94	0	51	33	20	6	40	1.78
412018-412051	17	2	17	94	0	59	29	5	38	26	1.8
415824-415857	17	2	17	88	0	50	32	17	26	23	1.97
415973-416022	25	2	25	100	0	100	16	28	20	36	1.93
416183-416267	42	2	42	93	6	145	20	30	14	35	1.92
416760-416819	17	3.1	20	79	16	81	40	13	26	20	1.89
417840-417988	55	2.7	55	98	0	289	26	21	27	24	1.99
418710-418808	30	3.3	30	94	1	164	30	21	26	22	1.99
422273-422307	17	2.1	17	94	0	61	42	11	20	25	1.85
422403-422455	26	2	26	100	0	106	15	18	43	22	1.87
Indices	Period	Copy	Consensus	Percent	Percent	Score	A	C	G	T	Entropy
	Size	Number	Size	Matches	Indels						(0-2)
431501-431539	19	2.1	19	100	0	78	25	43	10	20	1.83
435354-435438	39	2.2	39	95	2	154	17	32	17	31	1.94
438401-438497	32	3	32	100	0	194	21	24	9	44	1.82
440767-440805	19	2.1	19	85	4	53	30	51	2	15	1.57
442444-442492	22	2.2	23	89	7	75	36	4	18	40	1.7
442754-442804	18	2.9	17	75	13	50	27	41	7	23	1.82
448962-449019	27	2.1	27	87	6	82	18	18	34	27	1.95
450595-450632	20	1.9	20	94	0	67	18	36	15	28	1.92
452159-452185	7	3.9	7	100	0	54	14	70	0	14	1.17
456351-456375	12	2.1	12	100	0	50	32	24	0	44	1.54
457566-457619	18	3	18	100	0	108	27	27	16	27	1.97
461880-461904	6	4.2	6	100	0	50	16	68	0	16	1.22
463613-463657	15	3	15	81	12	56	40	13	26	20	1.89
464761-464903	69	2.1	69	98	0	277	18	27	24	30	1.98
469910-469938	15	1.9	15	100	0	58	20	6	44	27	1.77
473404-473429	13	2	13	100	0	52	23	23	15	38	1.92
474635-474659	6	4.2	6	100	0	50	16	20	32	32	1.94
476331-476384	24	2.3	24	96	0	99	24	24	25	25	2
477944-477977	16	2.1	16	100	0	68	17	17	29	35	1.93
478137-478167	16	1.9	16	100	0	62	32	6	35	25	1.82
479411-479440	6	5	6	100	0	60	16	66	0	16	1.25
479446-479474	6	4.8	6	100	0	58	34	0	48	17	1.47
Indices	Period	Copy	Consensus	Percent	Percent	Score	A	C	G	T	Entropy
	Size	Number	Size	Matches	Indels						(0-2)
479829-479882	17	3.2	17	89	0	90	20	37	12	29	1.9
481380-481416	17	2.2	17	95	0	65	24	27	21	27	1.99
482719-482749	16	1.9	16	100	0	62	32	12	29	25	1.93
483524-483563	17	2.4	17	100	0	80	52	5	22	20	1.65
483880-483904	6	4.2	6	100	0	50	16	0	68	16	1.22
485661-485787	54	2.4	54	100	0	254	38	11	29	20	1.88
485661-485803	54	2.8	50	92	7	193	37	10	31	20	1.86
486564-486598	6	5.7	6	96	3	61	14	0	71	14	1.15
488592-488801	105	2	105	100	0	420	22	23	22	30	1.99
492366-492390	6	4.2	6	100	0	50	16	68	0	16	1.22
492753-492808	24	2.3	23	85	11	76	16	25	33	25	1.95
493648-493699	26	2	26	100	0	104	26	19	15	38	1.91
499664-499708	21	2.1	21	100	0	90	22	33	17	26	1.96
499734-499776	22	2	22	100	0	86	13	30	37	18	1.9
499737-499791	21	2.5	22	88	2	76	20	29	30	20	1.97
499792-499862	6	11.8	6	100	0	142	0	66	0	33	0.92
499873-499912	6	6.5	6	94	5	71	17	0	67	15	1.23
502551-502576	7	3.7	7	100	0	52	15	73	0	11	1.11
502666-502691	7	3.7	7	100	0	52	15	73	0	11	1.11
503024-503063	21	1.9	21	94	0	71	27	40	17	15	1.89
506898-507009	52	2.2	52	98	1	217	25	27	20	26	1.99
508888-508925	19	2.1	19	90	5	60	21	42	10	26	1.85
Indices	Period	Copy	Consensus	Percent	Percent	Score	A	C	G	T	Entropy
	Size	Number	Size	Matches	Indels						(0-2)
509718-509756	17	2.3	17	95	0	69	30	28	10	30	1.9
509843-509884	21	2	21	85	0	57	33	14	45	7	1.72
510200-510294	27	3.5	27	70	11	77	32	17	22	27	1.96
510761-510825	31	2.1	31	91	5	105	20	24	30	24	1.98
512233-512289	27	2.1	27	100	0	114	28	31	17	22	1.97
514131-514164	16	2	17	88	11	52	29	44	8	17	1.79
516211-516246	17	2.1	17	94	0	63	19	33	16	30	1.94
516909-517021	36	3.3	36	66	14	112	30	30	23	15	1.95
519217-519247	11	2.8	11	100	0	62	45	0	29	25	1.54
519623-519692	35	2	35	100	0	140	37	17	14	31	1.89
527689-527802	37	3.1	37	89	1	165	22	31	17	28	1.97
527833-527892	26	2.3	26	97	0	111	18	40	5	36	1.72
528206-528245	18	2.2	18	100	0	80	32	5	62	0	1.17
529009-529065	25	2.3	25	100	0	114	33	26	24	15	1.95
531001-531033	16	2.1	16	94	0	57	15	21	42	21	1.89
531468-531507	21	1.9	21	84	0	53	20	20	20	40	1.92
532355-532393	20	2	20	94	0	69	17	35	17	28	1.94
532355-532403	20	2.7	18	87	9	64	18	36	14	30	1.9
533918-533978	28	2.2	28	90	0	95	21	3	59	16	1.51
535352-535390	18	2.2	18	90	4	62	25	30	15	28	1.96
536251-536281	12	2.6	12	100	0	62	12	38	25	22	1.9
537924-537985	29	2.1	29	100	0	124	16	25	22	35	1.94
Indices	Period	Copy	Consensus	Percent	Percent	Score	A	C	G	T	Entropy
	Size	Number	Size	Matches	Indels						(0-2)
543307-543380	33	2.2	33	90	0	121	18	28	29	22	1.98
543662-543686	13	1.9	13	100	0	50	12	72	0	16	1.13
543762-543837	38	2	38	100	0	152	23	23	26	26	2
543965-544009	23	2	23	95	0	81	33	13	35	17	1.89
546585-546640	25	2.2	25	100	0	112	28	30	17	23	1.97
548891-548918	7	4	7	100	0	56	14	71	0	14	1.15
550242-550275	17	2	17	88	0	50	17	38	8	35	1.81
552700-552827	67	1.9	67	96	3	240	17	21	25	35	1.95
553915-553946	16	2	16	100	0	64	25	31	12	31	1.92
554264-554301	19	2	19	100	0	76	21	31	21	26	1.98
559840-559917	39	2	40	94	2	140	15	26	30	26	1.96
564977-565022	20	2.3	20	80	0	56	34	2	39	23	1.67
568755-568803	18	2.7	18	100	0	98	32	6	51	10	1.61
570086-570123	18	2.1	18	95	0	67	28	26	18	26	1.98
570467-570504	18	2.1	18	95	0	67	28	18	31	21	1.97
572515-572580	31	2.1	31	100	0	132	21	40	21	16	1.91
573722-573802	43	1.9	42	87	2	117	17	20	34	27	1.95
573879-573936	30	1.9	30	96	0	107	15	22	25	36	1.94
575686-575718	17	1.9	17	100	0	66	30	15	30	24	1.95
578326-578373	24	2	24	100	0	96	33	25	20	20	1.97
580711-580755	21	2.1	21	100	0	90	22	31	22	24	1.99
581223-581264	20	2.1	20	90	0	66	16	28	23	30	1.96
Indices	Period	Copy	Consensus	Percent	Percent	Score	A	C	G	T	Entropy
	Size	Number	Size	Matches	Indels						(0-2)
582431-582488	19	3.1	19	97	0	107	41	22	12	24	1.87
585330-585358	6	4.8	6	100	0	58	17	13	51	17	1.76
588533-588567	18	1.9	18	94	0	61	20	28	20	31	1.97
595824-595861	19	1.9	20	89	10	60	31	18	23	26	1.97
597429-597486	30	1.9	30	96	0	107	13	32	27	25	1.94
599296-599321	6	4.3	6	100	0	52	19	65	0	15	1.27
600810-600841	16	2	16	100	0	64	25	31	12	31	1.92
603994-604057	34	1.9	34	96	3	121	25	18	31	25	1.98
606071-606161	30	3	30	80	6	112	20	20	21	36	1.95
606071-606112	15	2.8	15	78	7	50	23	23	19	33	1.97
606079-606157	15	5.4	14	75	11	68	20	21	21	36	1.95
606122-606201	29	2.7	29	79	9	90	21	20	21	37	1.94
610806-610840	17	2.1	17	100	0	70	17	34	20	28	1.95
611179-611203	6	4.2	6	100	0	50	16	0	68	16	1.22
612253-612319	24	2.8	24	100	0	134	14	35	23	25	1.94
626409-626471	28	2.3	28	82	0	81	38	41	9	11	1.73
629760-629798	19	2.1	19	95	0	69	43	5	33	17	1.72
631528-631561	12	2.8	12	86	0	50	29	26	23	20	1.99
634945-634981	18	2.1	18	94	0	65	24	18	27	29	1.98
645062-645099	18	2.1	18	100	0	76	26	18	28	26	1.98
648380-648415	18	2	18	100	0	72	27	44	16	11	1.82
650807-650880	29	2.6	29	97	0	139	29	16	29	24	1.96
Indices	Period	Copy	Consensus	Percent	Percent	Score	A	C	G	T	Entropy
	Size	Number	Size	Matches	Indels						(0-2)
651091-651134	20	2.2	20	87	0	61	27	15	43	13	1.85
652414-652461	21	2.3	21	85	0	69	47	14	20	16	1.82
658195-658260	35	1.9	35	87	3	98	21	22	31	24	1.98
659685-659722	18	2.1	18	90	0	58	28	26	21	23	1.99
660167-660194	7	4	7	100	0	56	14	71	0	14	1.15
661557-661606	20	2.5	20	76	0	55	20	46	4	30	1.69
667686-667744	27	2.2	27	96	0	109	23	28	18	28	1.98
668129-668169	17	2.4	18	80	8	50	24	19	26	29	1.98
668232-668284	26	2.1	26	89	3	81	15	24	37	22	1.92
670524-670555	16	2	16	100	0	64	31	18	25	25	1.98
Indices	Period	Copy	Consensus	Percent	Percent	Score	A	C	G	T	Entropy
	Size	Number	Size	Matches	Indels						(0-2)
671641-671684	17	2.6	17	96	0	79	25	13	31	29	1.94
678506-678541	18	2.1	17	89	5	54	27	11	38	22	1.88
679444-679478	17	2.1	17	100	0	70	28	20	28	22	1.98
679642-679705	21	3.2	21	73	10	71	12	17	43	26	1.84
679670-679709	18	2.2	18	86	0	53	10	15	50	25	1.74
680308-680353	23	2	23	95	0	83	21	19	32	26	1.97
680423-680456	9	3.8	9	84	0	50	52	26	11	8	1.67
681395-681430	18	2	18	100	0	72	22	33	22	22	1.97
682645-682674	15	2	15	93	0	51	33	13	23	30	1.93
683160-683212	25	2.1	25	96	0	97	28	43	1	26	1.65
684188-684221	17	2	17	100	0	68	29	17	29	23	1.97
687388-687425	20	1.9	20	94	0	67	28	28	5	36	1.79
689357-689401	20	2.3	20	84	7	56	33	35	6	24	1.82
693525-693629	45	2.3	45	98	0	201	26	18	28	26	1.98
697643-697682	6	6.7	6	88	0	62	15	70	0	15	1.18
703500-703534	18	1.9	18	94	0	61	28	31	11	28	1.92
703520-703562	22	2	21	90	4	68	20	27	27	23	1.99
704608-704655	24	2	24	100	0	96	37	8	29	25	1.85
704846-704920	26	2.9	26	100	0	150	38	26	10	24	1.88
705041-705086	23	2	23	95	0	83	23	69	4	2	1.17
706433-706531	24	4.1	24	89	0	162	16	38	19	26	1.92
712519-712549	5	6.2	5	92	0	53	19	41	19	19	1.9
Indices	Period	Copy	Consensus	Percent	Percent	Score	A	C	G	T	Entropy
	Size	Number	Size	Matches	Indels						(0-2)
712797-712864	17	4	17	100	0	136	11	41	0	47	1.4
714019-714062	21	2.1	21	95	0	79	20	40	15	22	1.9
715937-715978	19	2.2	19	91	0	66	16	38	19	26	1.92
716145-716177	17	1.9	17	93	0	57	30	12	36	21	1.9
716625-716737	28	4.4	28	81	18	163	24	36	12	26	1.91
717506-717536	13	2.4	13	94	0	53	38	35	6	19	1.77
717529-717563	18	1.9	18	100	0	70	22	37	0	40	1.55
718454-718514	5	12.2	5	100	0	122	19	60	0	19	1.36
718520-718560	5	8.2	5	100	0	82	39	0	60	0	0.96
720339-720373	16	2.1	17	94	5	63	28	11	34	25	1.91
722278-722331	25	2.2	25	93	0	90	18	24	31	25	1.97
722404-722440	6	6.2	6	100	0	74	16	18	32	32	1.93
723812-723862	23	2.1	23	85	7	66	25	29	25	19	1.99
726050-726166	55	2.1	55	98	0	225	23	22	31	22	1.98
731006-731033	7	4	7	100	0	56	14	71	0	14	1.15
731040-731071	11	3	11	95	4	57	37	0	56	6	1.25
732064-732129	34	1.9	34	96	0	123	25	19	28	25	1.99
732147-732197	23	2.2	23	86	6	68	23	37	13	25	1.92
732163-732211	23	2.1	24	84	3	64	22	34	14	28	1.93
740976-741012	19	1.9	19	100	0	74	27	29	16	27	1.97
742031-742078	25	2	25	87	4	71	25	6	45	22	1.75
742031-742079	24	2	24	84	7	64	24	8	44	22	1.79
Indices	Period	Copy	Consensus	Percent	Percent	Score	A	C	G	T	Entropy
	Size	Number	Size	Matches	Indels						(0-2)
744779-744890	54	2.1	54	98	1	217	19	20	31	28	1.97
744923-745033	47	2.4	47	89	7	165	20	24	26	28	1.99
744923-745033	23	4.8	23	84	10	163	20	24	26	28	1.99
746452-746676	121	1.9	121	100	0	450	22	28	24	25	2
747099-747157	30	2	30	100	0	118	13	30	23	32	1.93
747101-747174	30	2.5	29	86	8	87	20	32	16	31	1.94
747514-747567	23	2.3	23	93	0	99	18	27	24	29	1.98
748023-748063	20	2	20	100	0	82	17	24	39	19	1.92
748251-748301	19	2.7	19	96	0	93	27	15	37	19	1.92
749960-750054	45	2.1	45	100	0	190	25	23	23	28	1.99
750239-750263	12	2.1	12	100	0	50	24	24	16	36	1.94
750350-750376	13	2.1	13	100	0	54	51	7	33	7	1.58
751321-751403	27	3.1	27	96	0	148	26	16	27	28	1.97
754326-754358	17	1.9	17	100	0	66	18	36	12	33	1.88
754548-754572	6	4.2	6	100	0	50	16	20	32	32	1.94
755096-755147	25	2	26	88	3	79	13	34	23	28	1.92
757255-757293	20	1.9	21	94	5	71	15	23	23	38	1.92
757954-757989	6	6	6	96	0	63	13	50	19	16	1.79
760238-760275	20	1.9	20	100	0	76	23	26	21	28	1.99
767625-767651	10	2.7	10	100	0	54	22	37	29	11	1.89
768244-768268	6	4.2	6	100	0	50	16	36	0	48	1.46
772913-772948	18	2	18	100	0	72	44	5	27	22	1.75
Indices	Period	Copy	Consensus	Percent	Percent	Score	A	C	G	T	Entropy
	Size	Number	Size	Matches	Indels						(0-2)
776136-776160	11	2.3	11	100	0	50	8	92	0	0	0.4
776419-776477	28	2.1	28	100	0	118	27	13	35	23	1.92
777799-777873	23	3	26	86	7	93	18	29	32	20	1.96
779407-779452	24	1.9	24	95	0	83	26	23	39	10	1.88
780243-780290	17	2.9	16	84	3	60	41	33	10	14	1.8
785985-786024	21	1.9	21	100	0	80	40	22	25	12	1.89
786289-786335	15	3.1	15	90	0	76	31	27	21	19	1.97
791140-791261	43	2.8	43	96	0	226	28	20	18	32	1.96
793367-793417	25	2	25	100	0	102	23	31	17	27	1.97
795697-795721	13	1.9	13	100	0	50	20	24	40	16	1.91
795831-795921	30	3	30	98	0	173	26	23	30	19	1.98
797029-797066	19	2.1	19	90	5	60	23	28	18	28	1.98
797390-797445	7	8	7	100	0	112	14	71	0	14	1.15
797786-797821	18	2	18	100	0	72	22	16	44	16	1.86
799000-799052	23	2.3	23	86	0	70	22	35	33	7	1.83
799890-799923	16	2.1	16	100	0	68	29	17	29	23	1.97
800099-800137	20	2	20	94	0	69	17	30	23	28	1.97
803516-803546	6	5.2	6	100	0	62	16	0	67	16	1.23
803565-803632	27	2.5	27	100	0	136	16	23	30	29	1.96
803715-803799	31	2.7	31	85	3	125	28	32	21	17	1.96
805783-805809	14	1.9	14	100	0	54	29	29	3	37	1.75
806658-806682	6	4.2	6	100	0	50	16	68	0	16	1.22
Indices	Period	Copy	Consensus	Percent	Percent	Score	A	C	G	T	Entropy
	Size	Number	Size	Matches	Indels						(0-2)
806688-806715	7	4	7	100	0	56	42	0	42	14	1.45
807376-807423	22	2.2	22	100	0	96	41	14	20	22	1.89
807654-807691	13	3	13	96	3	69	31	21	23	23	1.98
808019-808092	24	3.1	24	73	7	87	24	21	31	22	1.99
809626-809659	10	3.4	10	91	0	50	8	50	0	41	1.34
809666-809702	6	6.2	6	100	0	74	16	0	67	16	1.23
812303-812336	17	2	17	100	0	68	11	17	23	47	1.81
813397-813439	21	2	21	100	0	86	13	13	25	46	1.81
814034-814083	18	2.8	18	96	0	91	24	30	0	46	1.53
814832-814890	15	3.7	15	75	20	66	18	59	1	20	1.47
815320-815424	36	2.9	35	87	9	151	23	22	29	23	1.99
815859-815886	7	4	7	100	0	56	14	0	71	14	1.15
816519-816554	16	2.2	17	90	5	56	27	8	13	50	1.71
816909-816974	33	2	33	93	0	114	31	13	19	34	1.91
818133-818171	20	2	20	100	0	78	28	10	30	30	1.9
819281-819322	21	2	21	100	0	84	33	19	28	19	1.96
820395-820428	18	1.9	17	88	5	50	14	20	29	35	1.93
821226-821265	20	2	20	100	0	80	20	45	5	30	1.72
823313-823400	21	4.5	21	75	16	89	6	42	11	39	1.68
823333-823366	15	2.3	15	89	0	50	5	38	11	44	1.65
826497-826549	17	3.1	17	86	5	79	30	15	32	22	1.94
826497-826550	18	3.1	18	89	2	83	29	14	33	22	1.94
Indices	Period	Copy	Consensus	Percent	Percent	Score	A	C	G	T	Entropy
	Size	Number	Size	Matches	Indels						(0-2)
826552-826576	13	1.9	13	100	0	50	16	44	24	16	1.86
826815-826849	18	1.9	18	100	0	70	25	34	11	28	1.91
829057-829102	21	2.2	21	92	0	74	21	30	23	23	1.99
832059-832090	15	2.1	15	100	0	64	21	28	37	12	1.9
832305-832350	24	1.9	24	86	8	67	28	34	15	21	1.94
833819-833848	15	1.9	16	93	6	53	20	0	66	13	1.24
838787-838812	6	4.3	6	100	0	52	30	19	0	50	1.48
839731-839761	15	2.1	15	93	0	53	38	0	32	29	1.57
840893-840947	18	3.1	18	100	0	110	27	16	29	27	1.97
842978-843069	32	3.1	31	71	26	83	39	20	21	18	1.93
Indices	Period	Copy	Consensus	Percent	Percent	Score	A	C	G	T	Entropy
	Size	Number	Size	Matches	Indels						(0-2)
844371-844491	28	4.3	28	100	0	242	25	23	43	6	1.78
844747-844801	28	2	28	100	0	110	45	18	18	18	1.86
847013-847072	30	2	30	100	0	120	6	30	30	33	1.83
848537-848572	18	2	18	88	0	54	27	30	13	27	1.94
851022-851069	23	2	24	92	4	80	16	33	14	35	1.89
854740-854810	31	2.2	33	82	7	92	12	25	35	26	1.92
854750-854810	32	1.9	32	90	3	97	13	26	31	29	1.93
854925-855001	38	2	38	100	0	154	25	29	15	28	1.96
856616-856640	6	4.2	6	100	0	50	16	20	32	32	1.94
858688-858728	22	2	20	85	9	55	17	17	43	21	1.87
858917-858978	16	4	16	74	16	58	37	16	24	22	1.94
858909-858970	30	2.1	30	93	0	106	35	17	22	24	1.95
862367-862410	21	2.1	21	82	0	52	22	22	31	22	1.98
865017-865042	13	2	13	100	0	52	23	23	15	38	1.92
865260-865312	17	3.1	17	88	0	79	24	26	28	20	1.99
867576-867605	12	2.5	12	94	0	51	33	20	6	40	1.78
870255-870288	17	2	17	94	0	59	29	5	38	26	1.8
874061-874094	17	2	17	88	0	50	32	17	26	23	1.97
874210-874259	25	2	25	100	0	100	16	28	20	36	1.93
874420-874504	42	2	42	93	6	145	20	30	14	35	1.92
874997-875056	17	3.1	20	79	16	81	40	13	26	20	1.89
876077-876225	55	2.7	55	98	0	289	26	21	27	24	1.99
Indices	Period	Copy	Consensus	Percent	Percent	Score	A	C	G	T	Entropy
	Size	Number	Size	Matches	Indels						(0-2)
876947-877045	30	3.3	30	94	1	164	30	21	26	22	1.99
879476-879529	27	2	26	85	3	72	11	20	59	9	1.59
879917-879956	20	2	20	85	4	55	15	17	32	35	1.91
880872-880912	21	2	21	90	0	64	41	12	21	24	1.87
880967-881002	13	2.8	13	86	0	54	30	47	0	22	1.52
881172-881252	42	2	42	97	2	155	23	33	24	18	1.97
882721-882773	18	3.1	18	86	8	74	22	30	16	30	1.96
883165-883228	32	2	32	96	0	119	10	20	18	50	1.77
891671-891712	18	2.3	18	100	0	84	30	21	33	14	1.93
893432-893488	22	2.7	22	89	5	82	19	31	21	28	1.97
895506-895540	13	2.7	13	95	0	61	54	0	25	20	1.45
896292-896317	13	2	13	100	0	52	23	23	15	38	1.92
898265-898309	15	3	15	93	0	81	20	22	26	31	1.98
900325-900358	12	2.8	12	100	0	68	44	20	17	17	1.87
900364-900400	12	3.2	12	92	3	58	16	16	32	35	1.91
900368-900402	11	3.1	11	91	4	52	17	20	31	31	1.95
901890-901938	18	2.8	17	80	20	64	18	53	8	20	1.7
902771-902879	44	2.5	44	84	1	146	30	23	20	25	1.98
904918-904950	6	5.5	6	100	0	66	18	18	30	33	1.94
906481-906562	32	2.6	32	96	0	146	12	30	19	37	1.88
908446-908527	25	3	25	80	19	110	34	24	25	15	1.95
908465-908533	31	2.2	31	100	0	138	30	33	20	15	1.94
Indices	Period	Copy	Consensus	Percent	Percent	Score	A	C	G	T	Entropy
	Size	Number	Size	Matches	Indels						(0-2)
908609-908643	12	3	12	91	4	54	17	17	28	37	1.92
908611-908645	11	3.1	11	91	4	52	17	20	31	31	1.95
909171-909209	20	2	20	100	0	78	25	25	20	28	1.99
911081-911152	26	2.8	26	100	0	144	23	22	36	18	1.95
912217-912254	6	6.3	6	100	0	76	15	18	31	34	1.92
912260-912302	21	2	21	90	0	68	32	16	34	16	1.91
912270-912309	21	2	21	85	9	57	37	12	30	20	1.89
917883-917922	21	1.9	21	100	0	80	25	32	15	27	1.95
918126-918159	12	2.8	12	95	0	59	8	29	55	5	1.54
919588-919641	27	2	27	100	0	108	33	22	25	18	1.97
919948-919979	16	2	16	100	0	64	37	12	31	18	1.88
920179-920241	19	3.3	19	79	2	63	22	34	17	25	1.95
921030-921073	22	2	22	100	0	88	27	13	36	22	1.92
921306-921336	6	5.2	6	100	0	62	16	0	67	16	1.23
922026-922081	27	2.1	27	100	0	112	48	14	25	12	1.78
922111-922147	18	2.1	18	89	0	56	18	37	16	27	1.92
927721-927828	56	1.9	56	100	0	216	23	28	17	30	1.97
930810-930865	23	2.6	23	83	8	64	23	32	14	30	1.94
931706-931771	34	1.9	34	93	6	116	24	13	34	27	1.93
940595-940691	37	2.6	37	100	0	194	26	24	34	14	1.94
942727-942798	30	2.4	30	100	0	144	12	19	38	29	1.88
951005-951063	29	2	29	93	0	100	22	42	10	25	1.84
Indices	Period	Copy	Consensus	Percent	Percent	Score	A	C	G	T	Entropy
	Size	Number	Size	Matches	Indels						(0-2)
953342-953383	18	2.3	18	87	0	66	23	23	26	26	2
961601-961650	19	2.9	17	83	13	66	36	16	32	16	1.9
962004-962037	17	2	17	94	0	59	29	17	26	26	1.98
963352-963400	21	2.3	21	100	0	98	30	61	0	8	1.25
968708-968791	35	2.5	35	92	5	138	14	26	30	28	1.95
968836-968886	23	2.2	23	100	0	102	21	23	25	29	1.99
970638-970732	18	5	18	76	16	84	17	32	17	31	1.94
971456-971500	24	1.9	23	90	4	72	17	26	26	28	1.98
973396-973443	24	2	24	95	0	87	18	31	8	41	1.8
973512-973536	13	1.9	13	100	0	50	16	4	48	32	1.64
975140-975189	15	3.3	15	74	20	59	20	36	12	32	1.89
975267-975304	19	2	19	89	0	58	5	36	15	42	1.7
976836-976895	30	2	30	96	0	111	20	25	35	20	1.96
979469-979499	6	5.2	6	100	0	62	16	19	32	32	1.94
979867-979968	51	2	51	90	0	159	22	29	11	36	1.9
983613-983680	31	2.2	31	100	0	136	33	23	27	14	1.94
988612-988670	20	2.8	22	73	19	70	30	44	5	20	1.73
988678-988715	10	3.8	10	86	13	60	34	0	47	18	1.49
988676-988715	20	2	20	100	0	80	35	0	45	20	1.51
992171-992201	6	5.2	6	100	0	62	16	19	32	32	1.94
992673-992698	12	2.2	12	100	0	52	15	15	26	42	1.87
993357-993385	15	1.9	15	100	0	58	27	41	6	24	1.8
Indices	Period	Copy	Consensus	Percent	Percent	Score	A	C	G	T	Entropy
	Size	Number	Size	Matches	Indels						(0-2)
995258-995332	28	2.8	28	88	6	111	13	29	32	25	1.93
995258-995328	25	2.7	25	89	6	97	14	29	32	23	1.94
995421-995456	17	2.1	17	100	0	72	27	27	16	27	1.97
996345-996380	6	6.2	6	93	6	65	16	0	33	50	1.46
999314-999349	18	2	18	94	0	63	30	25	16	27	1.97
999716-999783	26	2.6	26	97	0	127	30	33	10	25	1.89
1000080-1000131	20	2.6	20	100	0	104	19	32	9	38	1.84
1003833-1003866	16	2.1	16	100	0	68	23	14	38	23	1.92
1004211-1004273	27	2.2	27	86	8	81	20	20	26	31	1.98
1012038-1012068	6	5.2	6	100	0	62	16	19	32	32	1.94
1014609-1014669	21	3	20	78	9	70	19	18	19	42	1.89
1014609-1014665	19	2.9	19	84	5	69	19	19	17	43	1.88
1017359-1017393	17	2.1	17	100	0	70	28	25	17	28	1.97
1019573-1019598	13	2	13	100	0	52	30	30	7	30	1.85
1023468-1023546	13	6.1	13	100	0	158	15	7	62	15	1.54
1032627-1032680	28	1.9	28	96	0	99	24	24	18	33	1.97
1033371-1033412	18	2.3	19	87	4	68	16	28	23	30	1.96
1034659-1034705	23	2	23	91	0	76	2	4	68	25	1.19
1037804-1037836	6	5.5	6	100	0	66	15	69	0	15	1.19
1038838-1038862	12	2.1	12	100	0	50	40	8	32	20	1.81
1040519-1040559	20	2	21	90	4	66	19	65	4	9	1.4
1043102-1043138	12	3.1	12	92	0	56	27	37	16	18	1.92
Indices	Period	Copy	Consensus	Percent	Percent	Score	A	C	G	T	Entropy
	Size	Number	Size	Matches	Indels						(0-2)
1044949-1045046	43	2.3	43	100	0	196	34	22	23	19	1.96
1045085-1045119	6	5.7	6	86	6	52	14	2	71	11	1.25
1053911-1053957	23	2	23	95	0	85	12	31	23	31	1.92
1056133-1056181	22	2.2	22	100	0	98	20	40	14	24	1.89
1057090-1057127	18	2.1	18	85	9	51	31	15	34	18	1.92
1057395-1057450	29	2	27	86	10	78	32	8	33	25	1.87
1060110-1060146	18	2.1	18	90	5	58	29	18	40	10	1.85
1063990-1064027	19	2.1	19	95	5	69	23	26	23	26	2
1064185-1064223	20	2	20	94	0	69	25	23	23	28	1.99
1069960-1070012	19	2.7	19	88	2	79	11	33	20	33	1.88
Indices	Period	Copy	Consensus	Percent	Percent	Score	A	C	G	T	Entropy
	Size	Number	Size	Matches	Indels						(0-2)
1070007-1070093	19	4.6	19	81	5	113	18	22	22	35	1.95
1072479-1072523	23	1.9	24	86	13	67	24	44	13	17	1.85
1073836-1073915	36	2.2	37	97	2	153	12	32	23	31	1.92
1073839-1074060	92	2.4	92	97	0	417	13	31	18	36	1.9
1073931-1074002	36	2	36	100	0	144	13	33	19	33	1.91
1074003-1074027	11	2.3	11	100	0	50	8	28	12	52	1.66
1077572-1077612	18	2.3	18	100	0	82	19	21	29	29	1.98
1078568-1078628	23	2.5	25	76	13	63	13	29	24	32	1.93
1079974-1080017	15	3.1	15	70	29	51	11	6	59	22	1.55
1082134-1082168	18	1.9	18	94	0	61	42	17	31	8	1.79
1086724-1086748	6	4.2	6	100	0	50	16	68	0	16	1.22
1086753-1086777	7	3.6	7	100	0	50	28	16	24	32	1.96
1091783-1091822	20	2	20	90	0	62	17	25	25	32	1.97
1091788-1091833	20	2.3	20	85	7	58	15	30	26	28	1.96
1092043-1092076	17	2	17	100	0	68	23	11	29	35	1.9
1093203-1093244	20	2.1	20	90	0	66	16	28	23	30	1.96
1093973-1094020	24	2	24	100	0	96	25	41	12	20	1.87
1094300-1094335	6	5.7	6	87	12	54	19	0	66	13	1.24
1094300-1094335	13	2.8	13	95	0	63	19	0	66	13	1.24
1096061-1096096	17	2.1	18	94	5	65	22	30	16	30	1.96
1096338-1096390	22	2.3	23	87	3	72	20	58	1	18	1.49
1098075-1098123	20	2.7	17	80	17	62	30	14	36	18	1.9
Indices	Period	Copy	Consensus	Percent	Percent	Score	A	C	G	T	Entropy
	Size	Number	Size	Matches	Indels						(0-2)
1098085-1098123	20	2	20	94	0	69	28	17	35	17	1.94
1099445-1099477	16	2.1	16	94	0	57	21	42	21	15	1.89
1101413-1101469	25	2.3	25	100	0	114	15	24	26	33	1.95
1101652-1101706	25	2.2	25	83	0	65	12	18	38	30	1.88
1102233-1102272	18	2.2	18	100	0	80	0	62	5	32	1.17
1102586-1102645	26	2.3	26	97	0	111	36	5	40	18	1.72
1102676-1102789	37	3.1	37	89	1	165	28	17	31	22	1.97
1110786-1110855	35	2	35	100	0	140	31	14	17	37	1.89
1111231-1111261	11	2.8	11	100	0	62	25	29	0	45	1.54
1116623-1116654	6	5.3	6	100	0	64	15	18	31	34	1.93
1116716-1116741	6	4.3	6	100	0	52	15	19	30	34	1.93
1119047-1119086	20	2	20	95	0	71	10	20	22	47	1.79
1119558-1119596	18	2.2	18	86	9	53	7	58	0	33	1.26
1125098-1125149	20	2.8	18	77	11	61	25	28	19	26	1.98
1126926-1126959	17	2	17	88	0	50	32	11	29	26	1.92
1127169-1127213	20	2.3	20	96	0	81	2	33	15	48	1.57
1127263-1127315	23	2.4	23	90	6	83	30	32	9	28	1.88
1132583-1132625	22	2	22	95	0	77	30	23	27	18	1.98
1133315-1133384	20	3.7	20	78	16	78	21	31	12	34	1.91
1138128-1138168	21	2	21	95	0	73	26	39	9	24	1.86
1138194-1138232	12	2.9	14	85	14	55	35	33	23	7	1.83
1139465-1139524	32	1.9	32	89	3	95	30	30	30	10	1.9
Indices	Period	Copy	Consensus	Percent	Percent	Score	A	C	G	T	Entropy
	Size	Number	Size	Matches	Indels						(0-2)
1139627-1139674	24	2	24	100	0	96	25	29	8	37	1.85
1147652-1147708	22	2.9	19	78	16	62	31	17	31	19	1.95
1151449-1151496	24	2	24	100	0	96	25	45	0	29	1.53
1151525-1151567	14	3.1	14	80	12	52	30	27	6	34	1.83
1154067-1154093	13	2.1	13	100	0	54	48	0	37	14	1.45
1154265-1154293	14	2.1	14	100	0	58	20	6	27	44	1.77
1155555-1155702	75	1.9	76	89	8	230	20	30	32	16	1.95
1155972-1156096	55	2.5	48	77	19	139	31	29	19	20	1.97
1159466-1159491	5	5.2	5	100	0	52	19	42	0	38	1.51
1159497-1159522	5	5.2	5	100	0	52	19	0	61	19	1.35
1160112-1160147	18	2	18	100	0	72	33	5	44	16	1.71
1160215-1160250	18	2	18	100	0	72	22	27	0	50	1.5
1161943-1161972	14	2.1	14	93	0	51	30	26	6	36	1.82
1169179-1169223	7	6.3	7	85	14	65	15	0	71	13	1.15
1169837-1169876	19	2.1	19	95	0	71	17	30	25	27	1.97
1170361-1170413	16	3.3	16	91	0	88	18	7	43	30	1.78
1171772-1171802	16	1.9	16	100	0	62	19	32	9	38	1.84
1173579-1173634	20	2.9	19	77	15	69	19	33	17	28	1.95
1176981-1177009	11	2.6	11	100	0	58	31	31	17	20	1.96
1179682-1179725	15	2.9	15	96	0	79	13	20	45	20	1.85
1182092-1182134	21	2	21	100	0	86	18	30	27	23	1.98
1183950-1184135	75	2.5	75	93	1	311	27	21	29	22	1.99
Indices	Period	Copy	Consensus	Percent	Percent	Score	A	C	G	T	Entropy
	Size	Number	Size	Matches	Indels						(0-2)
1184180-1184230	26	2	26	88	0	75	23	13	43	19	1.87
1188611-1188646	17	2.1	18	94	5	65	19	30	16	33	1.94
1194339-1194369	12	2.6	12	100	0	62	12	19	25	41	1.87
1195000-1195036	17	2.2	17	100	0	74	29	16	21	32	1.95
1198276-1198314	18	2.2	18	95	0	69	15	28	23	33	1.95
1198387-1198443	18	3.2	18	92	2	89	17	19	21	42	1.9
1205823-1205862	17	2.4	17	87	4	55	32	12	30	25	1.92
1206356-1206399	21	2.1	21	91	0	70	18	20	31	29	1.96
1206822-1206871	25	2	25	100	0	100	36	20	28	16	1.93
1210290-1210359	23	3	23	68	15	72	20	31	15	32	1.94
1210515-1210554	20	2	19	90	9	62	27	20	32	20	1.97
1212514-1212543	15	2	15	93	0	51	30	20	30	20	1.97
1213227-1213281	27	2	27	92	0	92	14	21	29	34	1.93
1214700-1214746	21	2.2	21	100	0	94	25	23	21	29	1.99
1215059-1215093	17	2.1	17	94	0	61	25	25	20	28	1.99
1215458-1215507	24	2.1	24	100	0	100	16	38	26	20	1.92
1217291-1217436	33	3.6	45	73	21	140	26	26	19	27	1.99
1222245-1222275	6	5	6	92	7	53	16	0	67	16	1.23
1222248-1222275	13	2.2	13	100	0	56	14	0	71	14	1.15
1228551-1228594	22	2	22	100	0	88	27	9	27	36	1.87
1230804-1230848	19	2.4	19	85	3	65	20	17	8	53	1.7
1231740-1231764	12	2.1	12	100	0	50	16	36	8	40	1.77
Indices	Period	Copy	Consensus	Percent	Percent	Score	A	C	G	T	Entropy
	Size	Number	Size	Matches	Indels						(0-2)
1233920-1233965	23	2	23	95	0	83	23	69	4	2	1.17
1243534-1243577	19	2.4	19	84	3	63	15	20	29	34	1.94
1244417-1244516	49	2	49	90	3	157	33	27	5	35	1.78
1244895-1244980	28	3.2	28	68	18	92	32	26	19	20	1.97
1245094-1245131	19	2	19	100	0	76	15	0	57	26	1.38
1245618-1245653	17	2.1	18	94	5	65	27	16	25	30	1.97
1245625-1245665	17	2.4	18	80	12	50	31	14	31	21	1.94
1246108-1246156	20	2.3	21	79	10	55	24	22	32	20	1.98
1250131-1250163	17	1.9	17	100	0	66	18	30	15	36	1.91
1250888-1250919	6	5.3	6	100	0	64	34	31	18	15	1.93
1254974-1255001	5	5.6	5	100	0	56	17	42	0	39	1.5
1255009-1255046	6	6.3	6	100	0	76	15	18	31	34	1.92
1255118-1255155	6	6.3	6	100	0	76	15	18	31	34	1.92
1256498-1256544	24	2	24	82	0	58	14	23	34	27	1.94
1256807-1256866	30	2	30	90	0	93	31	18	28	21	1.97
1258050-1258105	25	2.2	25	100	0	112	25	21	39	14	1.91
1258324-1258374	26	2	26	88	0	75	23	13	43	19	1.87
1258605-1258630	12	2.2	12	100	0	52	19	34	15	30	1.93
1259235-1259288	18	3	18	91	0	90	9	55	11	24	1.64
1261151-1261216	33	2	33	93	0	114	24	16	28	30	1.97
1264514-1264551	19	2	19	100	0	76	21	21	36	21	1.95
1264519-1264569	16	3	16	85	8	57	29	15	35	19	1.93
Indices	Period	Copy	Consensus	Percent	Percent	Score	A	C	G	T	Entropy
	Size	Number	Size	Matches	Indels						(0-2)
1264575-1264605	12	2.6	12	94	0	53	35	35	9	19	1.85
1268799-1268833	18	1.9	18	100	0	70	22	37	11	28	1.89
1268937-1268961	13	1.9	13	100	0	50	16	52	16	16	1.76
1268958-1268982	12	2.1	12	100	0	50	32	16	36	16	1.9
1272882-1272941	29	2.1	29	87	0	84	38	6	28	26	1.81
1278528-1278593	33	2	33	100	0	132	30	21	33	15	1.94
1284202-1284253	26	2	26	92	3	88	17	44	9	28	1.8
1284676-1284708	16	2.1	16	88	5	50	21	24	6	48	1.72
1285189-1285215	7	3.9	7	100	0	54	14	0	70	14	1.17
1285223-1285287	16	4.1	16	100	0	130	30	24	20	24	1.98
Indices	Period	Copy	Consensus	Percent	Percent	Score	A	C	G	T	Entropy
	Size	Number	Size	Matches	Indels						(0-2)
1288708-1288749	21	2	21	85	0	57	33	14	33	19	1.91
1288810-1288888	30	2.6	30	84	8	106	16	24	37	21	1.93
1289185-1289227	21	2	21	86	0	59	32	18	30	18	1.95
1292397-1292516	61	2	61	90	6	190	20	25	28	26	1.99
1297245-1297279	17	2.1	17	94	0	61	25	28	17	28	1.97
1297839-1297939	35	2.9	34	81	8	114	12	35	25	25	1.92
1297843-1297939	34	2.8	35	80	9	117	13	34	26	25	1.93
1298123-1298188	31	2.1	31	100	0	132	30	25	22	21	1.99
1298371-1298417	16	3	16	78	6	60	23	36	23	17	1.95
1299278-1299328	24	2.1	24	100	0	102	35	31	0	33	1.58
1305163-1305203	20	2	20	100	0	82	36	14	34	14	1.87
1307345-1307408	32	2	32	96	0	119	50	18	20	10	1.77
1307590-1307615	13	2	13	100	0	52	38	15	23	23	1.92
1311083-1311116	17	2	17	100	0	68	23	29	17	29	1.97
1313156-1313190	17	2	18	88	5	54	31	17	22	28	1.96
1321820-1321853	17	2	17	94	0	59	26	26	17	29	1.98
1322936-1322973	17	2.2	17	95	0	67	23	28	21	26	1.99
1325143-1325194	26	2	26	100	0	104	15	15	19	50	1.79
1331919-1331957	20	2	20	94	0	69	30	10	23	35	1.88
1331960-1331997	13	2.9	13	92	0	67	15	21	31	31	1.94
1335593-1335626	7	5.1	7	92	7	54	14	0	70	14	1.17
1335593-1335626	13	2.6	14	86	13	54	14	0	70	14	1.17
Indices	Period	Copy	Consensus	Percent	Percent	Score	A	C	G	T	Entropy
	Size	Number	Size	Matches	Indels						(0-2)
1339199-1339238	20	2.1	19	86	9	55	32	15	35	17	1.91
1341567-1341601	17	2.1	17	94	0	61	25	28	17	28	1.97
1344637-1344733	48	2	48	100	0	194	28	27	18	24	1.98
1344932-1344986	24	2.3	24	100	0	110	18	14	34	32	1.91
1345414-1345439	12	2.2	12	100	0	52	34	34	23	7	1.83
1346798-1346835	20	1.9	20	100	0	76	18	34	26	21	1.96
1347095-1347145	22	2.3	22	93	0	84	27	33	5	33	1.81
1347351-1347387	18	2.1	18	89	0	56	27	18	29	24	1.98
1348313-1348370	27	2	28	90	9	91	22	18	27	31	1.97
1348995-1349034	20	2	20	100	0	80	20	30	20	30	1.97
1349233-1349311	39	2	39	100	0	158	30	29	25	15	1.96
1356372-1356428	27	2.1	27	100	0	114	24	33	28	14	1.94
1360955-1360988	14	2.6	13	86	13	52	14	29	26	29	1.95
1363398-1363461	32	2	32	96	0	119	42	12	26	18	1.86
1363461-1363506	15	3.1	15	83	0	56	32	28	17	21	1.96
1364445-1364543	45	2.2	45	85	3	146	27	22	23	27	1.99
1366886-1366928	23	2	21	86	9	59	20	25	16	37	1.93
1367011-1367044	17	2	17	100	0	68	29	29	11	29	1.92
1375690-1375727	20	1.9	20	100	0	76	18	39	21	21	1.93
1380468-1380606	69	2	70	98	1	271	28	27	17	27	1.97
1381594-1381626	16	2.1	16	88	5	50	48	6	24	21	1.72
1381786-1381824	6	6.5	6	100	0	78	17	64	0	17	1.3
Indices	Period	Copy	Consensus	Percent	Percent	Score	A	C	G	T	Entropy
	Size	Number	Size	Matches	Indels						(0-2)
1381830-1381859	5	6	5	100	0	60	40	0	40	20	1.52
1385264-1385307	22	2	22	100	0	88	27	9	27	36	1.87
1387517-1387561	19	2.4	19	85	3	65	20	17	8	53	1.7
1388453-1388477	12	2.1	12	100	0	50	16	36	8	40	1.77
1390633-1390678	23	2	23	95	0	83	23	69	4	2	1.17

[truncated: 21 more sheets: Table S2.10, Table S2.11, Table S2.12, Table S2.13, Table S2.14 , Table S2.15 , Table S2.16 , Table S2.17, Table S2.18, Table S2.19, Table S2.20, Table S2.21, Table S2.22, Table S2.23, Table S2.24, Table S2.25, Table S2.26, Table S2.27, Table S2.28, Table S2.29 …]
